# Supplementary material for: Sfrp3 modulates stromal–epithelial crosstalk during mammary gland development by regulating Wnt levels
Source: Nat Commun. 2019 Jun 6;10:2481. doi: 10.1038/s41467-019-10509-1 (PMC6554275; doi:10.1038/s41467-019-10509-1)
Supplement: Supplementary file 3 — Supplementary Data 1 [file 41467_2019_10509_MOESM3_ESM.xlsx]

## Sheet: gene_exp_diff_yes
Supplementary Data 1. NGS analysis in Sfrp3-/- compared to Sfrp3+/+ epithelial cells.
gene_id	gene_name	locus	WT_fpkm	KO_fpkm	log2(fold_change)	test_stat	p_value	q_value
ENSMUSG00000057262	Gm10020	15:52477613-52478228	11.882	0	-inf	-nan	5e-05	0.00116628
ENSMUSG00000090602	Gm5611	9:17030044-17030896	3.37881	0.0167871	-7.65302	-1.29983	0.0018	0.0224472
ENSMUSG00000021303	Gng4	13:13784058-13827897	2.71197	0.0754636	-5.16742	-0.971319	0.00145	0.0189052
ENSMUSG00000102059	Gm20257	1:58646687-58695989	42.8996	1.54285	-4.79729	-5.38358	5e-05	0.00116628
ENSMUSG00000092116	Gm10320	13:98489347-98492001	13.9593	0.906069	-3.94546	-3.50458	5e-05	0.00116628
ENSMUSG00000085478	Gm11851	4:17656674-17657963	2.12568	0.235865	-3.17189	-2.02252	0.00495	0.0491917
ENSMUSG00000075015	Gm10801	2:98662236-98664083	17.3651	1.95534	-3.1507	-3.58858	0.00045	0.00755849
ENSMUSG00000075014	Gm10800	2:98666546-98667301	279.812	34.8524	-3.00513	-5.17486	5e-05	0.00116628
ENSMUSG00000037259	Dzank1	2:144459279-144527414	1.06728	0.137764	-2.95367	-1.30803	0.0002	0.00376966
ENSMUSG00000020159	Gabrp	11:33550780-33578959	20.9692	2.87632	-2.86598	-3.21255	5e-05	0.00116628
ENSMUSG00000097312	Gm26870	9:3000281-3038316	63.6695	8.83737	-2.84891	-4.4777	5e-05	0.00116628
ENSMUSG00000090223	Pcp4	16:96361667-96525793	197.318	28.2507	-2.80416	-5.03132	5e-05	0.00116628
ENSMUSG00000085840	Gm11261	4:78659857-78661588	1.86983	0.27371	-2.77219	-1.38224	0.0012	0.0162806
ENSMUSG00000055675	Kbtbd11	8:15011024-15033333	1.69845	0.265246	-2.67881	-1.4445	5e-05	0.00116628
ENSMUSG00000001986	Gria3	X:41400853-41678601	1.69213	0.269502	-2.65047	-1.57584	0.0001	0.0021308
ENSMUSG00000044748	Defb1	8:21776598-21795185	3.05611	0.494461	-2.62777	-2.10881	5e-05	0.00116628
ENSMUSG00000041649	Klf8	X:153237465-153396132	5.47804	0.925795	-2.5649	-3.72942	5e-05	0.00116628
ENSMUSG00000061322	Dnaic1	4:41569774-41641416	7.39178	1.35237	-2.45043	-1.51666	0.0004	0.00685812
ENSMUSG00000029516	Cit	5:115845277-116008947	0.867771	0.160196	-2.43748	-0.737247	5e-05	0.00116628
ENSMUSG00000048070	Pirt	11:66905720-66947086	0.572254	0.108877	-2.39396	-2.241	5e-05	0.00116628
ENSMUSG00000085683	9130409J20Rik	11:66956637-66965016	5.11466	0.974142	-2.39244	-2.36572	5e-05	0.00116628
ENSMUSG00000109564	Muc16	9:18495454-18674530	1.31888	0.257629	-2.35594	-1.30047	0.0004	0.00685812
ENSMUSG00000095280	Gm21738	14:19415856-19418930	2.31282	0.45209	-2.35497	-2.14557	0.00285	0.0324046
ENSMUSG00000040722	Scamp5	9:57441326-57468060	0.997637	0.19525	-2.3532	-1.41249	5e-05	0.00116628
ENSMUSG00000022584	Ly6c2	15:75108157-75111970	31.2693	6.6316	-2.23732	-4.03916	0.00015	0.00299616
ENSMUSG00000078503	Zfp990	4:145510758-145539188	2.90292	0.619576	-2.22815	-2.32603	5e-05	0.00116628
ENSMUSG00000026343	Gpr39	1:125676994-125913101	0.671762	0.149544	-2.16738	-1.30578	0.0004	0.00685812
ENSMUSG00000036523	Greb1	12:16670614-16800886	3.31542	0.748312	-2.14748	-1.51949	5e-05	0.00116628
ENSMUSG00000044103	Il1f9	2:24186475-24193568	1.60235	0.377286	-2.08645	-2.0962	5e-05	0.00116628
ENSMUSG00000020415	Pttg1	11:43420249-43426251	18.1622	4.28121	-2.08485	-2.45736	5e-05	0.00116628
ENSMUSG00000041523	Upk2	9:44452714-44454976	1.41006	0.332709	-2.08342	-1.70305	0.0001	0.0021308
ENSMUSG00000000579	Dynlt1c	17:6601670-6609774	25.3466	6.18493	-2.03496	-2.15411	5e-05	0.00116628
ENSMUSG00000054005	Mill1	7:18245346-18266092	0.961771	0.242938	-1.9851	-1.89659	5e-05	0.00116628
ENSMUSG00000018907	Alox12e	11:70315609-70322628	15.8428	4.02831	-1.97558	-4.00736	5e-05	0.00116628
ENSMUSG00000101389	Ms4a4a	19:11375522-11392790	2.33572	0.59638	-1.96956	-1.57479	0.0002	0.00376966
ENSMUSG00000033860	Fgg	3:82876704-83015049	13.383	3.42158	-1.96767	-2.82846	5e-05	0.00116628
ENSMUSG00000027188	Pamr1	2:102550011-102643041	4.59819	1.20667	-1.93003	-2.93307	5e-05	0.00116628
ENSMUSG00000021255	Esrrb	12:86361116-86521628	1.63713	0.429775	-1.92951	-2.08001	5e-05	0.00116628
ENSMUSG00000061718	Ppp1r1b	11:98348403-98358283	6.15848	1.63589	-1.9125	-2.28761	5e-05	0.00116628
ENSMUSG00000105263	Gm42427	5:44137979-44143271	23.7072	6.36482	-1.89714	-4.93981	5e-05	0.00116628
ENSMUSG00000032356	Rasgrf1	9:89909907-90026977	13.0455	3.54081	-1.8814	-2.62366	5e-05	0.00116628
ENSMUSG00000041872	Il17f	1:20777145-20790617	4.08161	1.13442	-1.84718	-1.41296	0.0001	0.0021308
ENSMUSG00000050463	Krt78	15:101946003-101954287	1.85635	0.523002	-1.82758	-2.51477	5e-05	0.00116628
ENSMUSG00000027014	Cwc22	2:77879752-77946375	84.1528	23.7799	-1.82327	-3.6354	5e-05	0.00116628
ENSMUSG00000044827	Tlr1	5:64924678-64933563	0.767686	0.219288	-1.80769	-1.37216	5e-05	0.00116628
ENSMUSG00000018654	Ikzf1	11:11642202-11772926	2.66651	0.798526	-1.73954	-1.64263	5e-05	0.00116628
ENSMUSG00000054728	Phactr1	13:42680622-43138526	22.7365	6.87401	-1.72579	-2.12375	5e-05	0.00116628
ENSMUSG00000042751	Nmnat2	1:152954992-153119261	4.62377	1.40338	-1.72017	-2.27531	5e-05	0.00116628
ENSMUSG00000086847	Tbx3os2	5:119685094-119691218	4.02465	1.22564	-1.71533	-2.12432	5e-05	0.00116628
ENSMUSG00000033152	Podxl2	6:88842557-88875044	1.92861	0.592706	-1.70217	-1.09807	5e-05	0.00116628
ENSMUSG00000030669	Calca	7:114631477-114636357	25.3693	7.84371	-1.69348	-1.43663	5e-05	0.00116628
ENSMUSG00000037086	Prr32	X:45090903-45092791	3.0622	0.959575	-1.6741	-1.82183	5e-05	0.00116628
ENSMUSG00000043681	Fam25c	14:34351880-34355433	20.2893	6.42746	-1.6584	-1.58957	0.00015	0.00299616
ENSMUSG00000030792	Dkkl1	7:45207518-45212147	19.1024	6.09502	-1.64805	-2.20735	5e-05	0.00116628
ENSMUSG00000074300	BC030870	8:65085612-65129563	3.13419	1.00204	-1.64515	-2.00209	5e-05	0.00116628
ENSMUSG00000029096	Htra3	5:35652022-35679782	11.1655	3.5708	-1.64474	-3.10536	5e-05	0.00116628
ENSMUSG00000033022	Cdo1	18:46713204-46728342	53.1093	17.0288	-1.64099	-4.13326	5e-05	0.00116628
ENSMUSG00000039628	Hs3st6	17:24753002-24758683	3.00124	0.970549	-1.62868	-1.7522	5e-05	0.00116628
ENSMUSG00000039092	Sptlc3	2:139256875-139677714	3.29916	1.07323	-1.62014	-1.76248	5e-05	0.00116628
ENSMUSG00000026610	Esrrg	1:187608790-188214885	1.02615	0.334068	-1.61902	-1.41041	0.00105	0.0145549
ENSMUSG00000095677	Dynlt1f	17:6648940-6655939	3.49921	1.14015	-1.61781	-1.74039	0.00015	0.00299616
ENSMUSG00000073207	Ccdc160	X:52791199-52799468	1.56389	0.510917	-1.61398	-1.68787	5e-05	0.00116628
ENSMUSG00000022435	Upk3a	15:85017140-85022560	2.01826	0.660872	-1.61067	-1.50216	0.0008	0.0119
ENSMUSG00000068101	Cenpm	15:82233778-82244747	2.21318	0.733136	-1.59397	-1.63721	5e-05	0.00116628
ENSMUSG00000022132	Cldn10	14:118787907-118875489	35.0741	11.733	-1.57984	-3.50811	5e-05	0.00116628
ENSMUSG00000022548	Apod	16:31296191-31314808	228.317	77.5484	-1.55787	-3.45886	5e-05	0.00116628
ENSMUSG00000050164	Mchr1	15:81235498-81238963	1.54725	0.529274	-1.54762	-1.7113	5e-05	0.00116628
ENSMUSG00000039410	Prdm16	4:154316124-154636873	0.800307	0.276159	-1.53505	-0.817527	0.00145	0.0189052
ENSMUSG00000031551	Ido1	8:24584135-24597009	1.13906	0.394586	-1.52943	-1.42345	0.0005	0.00824061
ENSMUSG00000039419	Cntnap2	6:45059356-47304213	1.54328	0.539188	-1.51714	-1.00617	0.0028	0.0319396
ENSMUSG00000028766	Alpl	4:137741732-137796384	45.6669	16.2448	-1.49117	-4.95045	5e-05	0.00116628
ENSMUSG00000028445	Enho	4:41569774-41641416	17.2283	6.16049	-1.48366	-2.56939	5e-05	0.00116628
ENSMUSG00000109305	1810010D01Rik	7:145205824-145208119	6.02849	2.17213	-1.47268	-1.95104	0.0007	0.0106841
ENSMUSG00000031766	Slc12a3	8:94329200-94366214	0.729505	0.265213	-1.45977	-1.11901	0.00055	0.00887713
ENSMUSG00000066000	Zfp979	4:147611936-147642513	4.41432	1.6313	-1.43617	-2.23243	5e-05	0.00116628
ENSMUSG00000026344	Lypd1	1:125676994-125913101	1.45201	0.547833	-1.40624	-1.0066	0.00085	0.012433
ENSMUSG00000027376	Prom2	2:127526472-127541467	30.4096	11.5836	-1.39244	-3.86834	5e-05	0.00116628
ENSMUSG00000052117	D630039A03Rik	4:57908482-57916297	3.52341	1.35014	-1.38386	-2.16774	5e-05	0.00116628
ENSMUSG00000024942	Capn1	19:5988545-6018426	8.70611	3.34215	-1.38125	-2.66778	5e-05	0.00116628
ENSMUSG00000022701	Ccdc191	16:43861406-43964314	9.09884	3.4968	-1.37965	-1.46056	5e-05	0.00116628
ENSMUSG00000057933	Gsta2	9:78331017-78355788	1.78311	0.68939	-1.37101	-1.02501	0.0023	0.0270491
ENSMUSG00000090015	Gm15446	5:109922648-109943936	6.75931	2.62005	-1.36728	-1.86437	0.001	0.0139721
ENSMUSG00000024215	Spdef	17:27714351-27728951	6.40326	2.50431	-1.3544	-1.91911	5e-05	0.00116628
ENSMUSG00000039217	Il18	9:50528766-50581840	3.27748	1.28624	-1.34943	-1.23119	0.00195	0.0238726
ENSMUSG00000002076	Hsf2bp	17:31944768-32034508	2.56863	1.0136	-1.34151	-0.932693	0.0043	0.0445285
ENSMUSG00000032661	Oas3	5:120753097-120777661	1.87467	0.740101	-1.34084	-1.52756	5e-05	0.00116628
ENSMUSG00000027562	Car2	3:14886272-14900770	22.1365	8.76117	-1.33723	-2.69181	5e-05	0.00116628
ENSMUSG00000021223	Papln	12:83763633-83792382	35.3392	14.0062	-1.3352	-3.88238	5e-05	0.00116628
ENSMUSG00000022034	Esco2	14:65819037-65833994	1.06511	0.428586	-1.31334	-1.18199	0.00025	0.00455909
ENSMUSG00000020926	Adam11	11:102761438-102780262	1.05513	0.42671	-1.30609	-0.792293	0.00265	0.0305511
ENSMUSG00000009378	Slc16a12	19:34668402-34747289	2.12932	0.861353	-1.30571	-1.96682	5e-05	0.00116628
ENSMUSG00000042694	Obfc1	19:47501032-47537507	45.9194	18.6926	-1.29663	-3.16621	5e-05	0.00116628
ENSMUSG00000049281	Scn3b	9:40269216-40291618	0.648401	0.265465	-1.28836	-0.733148	0.0013	0.0174185
ENSMUSG00000024039	Cbs	17:31612622-31637199	3.89444	1.60747	-1.27662	-1.67054	5e-05	0.00116628
ENSMUSG00000042845	Wfdc12	2:164176326-164196564	8.33426	3.46665	-1.26551	-1.54591	5e-05	0.00116628
ENSMUSG00000078349	AW011738	4:156203303-156205151	0.871776	0.365344	-1.2547	-1.23833	0.00065	0.0100743
ENSMUSG00000013766	Ly6g6e	17:35071442-35078804	6.61177	2.77933	-1.2503	-1.38055	0.0001	0.0021308
ENSMUSG00000012443	Kif11	19:37376402-37421859	1.41592	0.600359	-1.23784	-1.66359	5e-05	0.00116628
ENSMUSG00000023169	Slc38a1	15:96571417-96642913	7.48724	3.20021	-1.22627	-3.13281	5e-05	0.00116628
ENSMUSG00000022422	Dscc1	15:55076098-55090491	1.94888	0.833848	-1.22479	-1.34179	0.0006	0.00954156
ENSMUSG00000054074	Skida1	2:18040675-18049051	1.12543	0.481813	-1.22393	-1.16464	0.00135	0.0179344
ENSMUSG00000022014	Epsti1	14:77904238-78002656	1.1227	0.48284	-1.21736	-1.24472	0.00045	0.00755849
ENSMUSG00000036856	Wnt4	4:137277488-137299726	0.803548	0.34671	-1.21265	-1.48455	0.00025	0.00455909
ENSMUSG00000023906	Cldn6	17:23679364-23682446	98.7285	43.0363	-1.19791	-3.44115	5e-05	0.00116628
ENSMUSG00000057060	Slc35f3	8:126298557-126395482	2.20241	0.962594	-1.19408	-1.57497	0.0001	0.0021308
ENSMUSG00000066438	Plekhd1	12:80692590-80724214	0.637011	0.278783	-1.19217	-0.930185	0.0016	0.0204247
ENSMUSG00000005951	Shpk	11:73199459-73224511	9.75972	4.27195	-1.19195	-2.18948	5e-05	0.00116628
ENSMUSG00000035455	Fignl1	11:11787430-11808962	3.42921	1.50114	-1.19182	-1.29979	5e-05	0.00116628
ENSMUSG00000004552	Ctse	1:131638305-131675505	6.29647	2.75748	-1.19119	-1.98487	5e-05	0.00116628
ENSMUSG00000029757	Dync1i1	6:5725638-6028039	0.759228	0.332664	-1.19047	-0.891393	0.0007	0.0106841
ENSMUSG00000033453	Adamts15	9:30899154-30922452	6.62664	2.90604	-1.18922	-2.13562	5e-05	0.00116628
ENSMUSG00000049115	Agtr1a	13:30336440-30382867	81.942	36.0038	-1.18645	-3.28676	5e-05	0.00116628
ENSMUSG00000030854	Ptpn5	7:47077794-47133684	3.22215	1.4176	-1.18458	-1.4592	5e-05	0.00116628
ENSMUSG00000030340	Scnn1a	6:125320658-125344943	5.19853	2.28959	-1.18302	-2.03366	5e-05	0.00116628
ENSMUSG00000063445	Nmral1	16:4710058-4719356	5.07711	2.23787	-1.18188	-1.65124	5e-05	0.00116628
ENSMUSG00000020573	Pik3cg	12:32174169-32208659	5.10648	2.27857	-1.1642	-2.22074	5e-05	0.00116628
ENSMUSG00000051159	Cited1	X:102247380-102252181	36.4435	16.2797	-1.16259	-2.12246	5e-05	0.00116628
ENSMUSG00000041261	Car8	4:8143361-8239041	3.23005	1.44433	-1.16116	-2.09949	5e-05	0.00116628
ENSMUSG00000039253	Fn3krp	11:121421400-121431288	2.60402	1.16512	-1.16026	-1.75223	5e-05	0.00116628
ENSMUSG00000069516	Lyz2	10:117277333-117282274	2.29153	1.027	-1.15787	-1.2487	0.00065	0.0100743
ENSMUSG00000020914	Top2a	11:98992942-99024189	3.56021	1.59761	-1.15604	-1.17654	0.0002	0.00376966
ENSMUSG00000043639	Rbm20	19:53677305-53867080	1.15582	0.521483	-1.14822	-1.07211	0.0009	0.0129752
ENSMUSG00000030200	Bcl2l14	6:134308950-134438736	12.7036	5.76306	-1.14033	-2.10979	5e-05	0.00116628
ENSMUSG00000050368	Hoxd10	2:74679556-74695105	1.41631	0.643558	-1.138	-1.22689	0.0013	0.0174185
ENSMUSG00000036764	Dnajc12	10:63382442-63408840	8.66973	3.94483	-1.13602	-1.84175	5e-05	0.00116628
ENSMUSG00000074417	Gm14548	7:3884241-3898120	1.35448	0.617767	-1.13261	-1.25463	0.00095	0.0134746
ENSMUSG00000038980	Rbbp8nl	2:180277645-180289879	0.795407	0.363408	-1.1301	-1.19335	0.0017	0.0214093
ENSMUSG00000068747	Sort1	3:108283897-108361511	3.22821	1.4753	-1.12972	-2.25717	5e-05	0.00116628
ENSMUSG00000029414	Kntc1	5:123749715-123821593	0.653235	0.299238	-1.12631	-0.625639	0.00205	0.0248156
ENSMUSG00000035299	Mid1	X:169685198-170005736	5.19345	2.39779	-1.11499	-1.7726	5e-05	0.00116628
ENSMUSG00000087265	Gm12349	11:100291670-100293711	15.2043	7.02603	-1.11369	-1.5695	0.0001	0.0021308
ENSMUSG00000020467	Efemp1	11:28853203-28926743	12.3959	5.72881	-1.11355	-2.15778	5e-05	0.00116628
ENSMUSG00000021714	Cenpk	13:104228954-104249615	2.85322	1.32703	-1.10438	-1.29584	0.00035	0.00609009
ENSMUSG00000022015	Tnfsf11	14:78277444-78308043	2.17987	1.02205	-1.09278	-1.29929	0.0001	0.0021308
ENSMUSG00000074361	C5ar2	7:16234584-16244154	0.670867	0.315689	-1.08752	-1.21438	0.00095	0.0134746
ENSMUSG00000028068	Iqgap3	3:88081970-88121048	0.60892	0.286644	-1.08699	-0.79457	0.0038	0.040516
ENSMUSG00000031377	Bmx	X:164192841-164258193	1.00508	0.473431	-1.08608	-1.28443	0.001	0.0139721
ENSMUSG00000028713	Cyp4b1	4:115624724-115647723	66.5885	31.4782	-1.08092	-2.74462	5e-05	0.00116628
ENSMUSG00000031722	Hp	8:109575127-109579172	430.521	204.433	-1.07445	-3.22811	5e-05	0.00116628
ENSMUSG00000018339	Gpx3	11:54902452-54910377	719.552	342.095	-1.0727	-2.86863	5e-05	0.00116628
ENSMUSG00000026303	Mlph	1:90915084-90951142	44.4557	21.1594	-1.07107	-2.80999	5e-05	0.00116628
ENSMUSG00000030722	Nfatc2ip	7:126382853-126397745	0.98212	0.468183	-1.06883	-1.0206	0.00135	0.0179344
ENSMUSG00000046782	Ttc6	12:57564112-57737928	1.27552	0.608629	-1.06745	-1.2798	0.00085	0.012433
ENSMUSG00000066687	Zbtb16	9:48654296-48836222	3.0932	1.48139	-1.06215	-1.65499	5e-05	0.00116628
ENSMUSG00000106508	4933425M03Rik	3:85887690-85889234	1.31518	0.631192	-1.05911	-1.12222	0.0027	0.0310003
ENSMUSG00000060397	Zfp128	7:12881176-12893422	2.84576	1.36796	-1.05679	-1.67109	5e-05	0.00116628
ENSMUSG00000068758	Il3ra	14:14346494-14355490	4.01208	1.93466	-1.05227	-1.46878	5e-05	0.00116628
ENSMUSG00000019982	Myb	10:21124934-21160984	2.32049	1.12003	-1.0509	-1.28012	0.0001	0.0021308
ENSMUSG00000019768	Esr1	10:4611592-5005614	10.1722	4.91205	-1.05023	-2.15183	5e-05	0.00116628
ENSMUSG00000036782	Klhl13	X:23219270-23365082	8.24602	3.99658	-1.04493	-0.711652	0.00175	0.0219799
ENSMUSG00000006154	Eps8l1	7:4445696-4480487	21.6849	10.5428	-1.04044	-1.10907	5e-05	0.00116628
ENSMUSG00000020374	Rasgef1c	11:49901834-49980994	2.85784	1.39282	-1.03692	-1.26678	0.00045	0.00755849
ENSMUSG00000047040	Prr15l	11:96907425-96982959	67.7889	33.0769	-1.03522	-1.24113	0.00145	0.0189052
ENSMUSG00000006342	Susd2	10:75636618-75644008	6.26668	3.07429	-1.02745	-2.08901	5e-05	0.00116628
ENSMUSG00000017499	Cdc6	11:98907800-98923940	1.87792	0.921894	-1.02646	-1.25891	0.00065	0.0100743
ENSMUSG00000097723	Gm26848	17:6310546-6493180	4.82774	2.37068	-1.02605	-1.26871	0.0007	0.0106841
ENSMUSG00000020303	Stc2	11:31357306-31370074	65.0043	31.9617	-1.02419	-1.9124	5e-05	0.00116628
ENSMUSG00000060487	Samd5	10:9627258-9675208	7.46971	3.69739	-1.01455	-1.77672	5e-05	0.00116628
ENSMUSG00000027495	Fam210b	2:172345564-172355749	50.3632	25.0863	-1.00547	-3.0338	5e-05	0.00116628
ENSMUSG00000036528	Ppfibp2	7:107595206-107758032	17.7284	8.85216	-1.00196	-2.44686	5e-05	0.00116628
ENSMUSG00000028927	Padi2	4:140906343-140957902	24.0976	12.0401	-1.00103	-2.54977	5e-05	0.00116628
ENSMUSG00000004043	Stat5a	11:100859350-100939540	88.1286	44.0365	-1.00091	-0.493875	0.00465	0.0470766
ENSMUSG00000032281	Acsbg1	9:54604876-54661870	21.6263	10.8532	-0.994669	-0.868239	5e-05	0.00116628
ENSMUSG00000031098	Syt8	7:142434849-142440396	41.2116	20.7367	-0.990866	-2.01152	0.00205	0.0248156
ENSMUSG00000005949	Ctns	11:73183595-73199042	86.0742	43.359	-0.989249	-2.73378	5e-05	0.00116628
ENSMUSG00000010307	Tmem86a	7:47050600-47054777	78.1316	39.3675	-0.988901	-2.83773	5e-05	0.00116628
ENSMUSG00000024036	Slc37a1	17:31295482-31350696	7.43926	3.75285	-0.987173	-2.0773	5e-05	0.00116628
ENSMUSG00000026961	Lrrc26	2:25289914-25291180	6.84587	3.45575	-0.986233	-1.51376	5e-05	0.00116628
ENSMUSG00000045094	Arhgef37	18:61493793-61536536	2.37851	1.2008	-0.986056	-1.57494	5e-05	0.00116628
ENSMUSG00000028132	Tmem56	3:121201760-121283098	17.0104	8.62996	-0.978987	-2.18388	5e-05	0.00116628
ENSMUSG00000035683	Melk	4:44300875-44364675	1.73936	0.883352	-0.977499	-0.858185	0.0022	0.026269
ENSMUSG00000050520	Cldn8	16:88560827-88563183	13.6251	6.92105	-0.977206	-2.1993	5e-05	0.00116628
ENSMUSG00000007034	Slc44a4	17:34914465-34930436	9.96079	5.06558	-0.975533	-2.01725	5e-05	0.00116628
ENSMUSG00000029359	Tesc	5:118027742-118061878	2.60272	1.32372	-0.975424	-0.967476	0.0036	0.038796
ENSMUSG00000026669	Mcm10	2:4989713-5012791	1.3555	0.689488	-0.975224	-0.784133	0.0045	0.0458889
ENSMUSG00000028654	Mycl	4:122995651-123002485	7.69383	3.93106	-0.968781	-1.77121	5e-05	0.00116628
ENSMUSG00000031169	Porcn	X:8193847-8206525	27.9831	14.3145	-0.967079	-2.32529	5e-05	0.00116628
ENSMUSG00000020181	Nav3	10:109682659-110456204	2.43959	1.2484	-0.966554	-0.756855	0.0029	0.0327873
ENSMUSG00000110140	5430421F17Rik	8:25302649-25306270	1.1715	0.59982	-0.96576	-1.20985	0.00145	0.0189052
ENSMUSG00000039304	Tnfsf10	3:27317027-27342427	12.4548	6.37712	-0.965724	-2.04027	5e-05	0.00116628
ENSMUSG00000034171	Faah	4:115967144-116017926	5.88113	3.01859	-0.96222	-1.54004	5e-05	0.00116628
ENSMUSG00000050147	F2rl3	8:72761879-72763874	6.67157	3.452	-0.950594	-1.61353	5e-05	0.00116628
ENSMUSG00000043342	Hoxd9	2:74697726-74700208	1.39988	0.724857	-0.949531	-1.11994	0.00155	0.019895
ENSMUSG00000060402	Chst8	7:34674467-34812711	17.1486	8.87983	-0.949487	-1.06548	0.00365	0.0392445
ENSMUSG00000020607	Fam84a	12:14147598-14152038	24.8596	12.8729	-0.949462	-2.62548	5e-05	0.00116628
ENSMUSG00000019102	Aldh3a1	11:61207536-61218421	5.6448	2.92582	-0.94808	-1.54368	5e-05	0.00116628
ENSMUSG00000004945	Tmem242	17:5388762-5440259	35.5832	18.492	-0.944294	-2.03745	5e-05	0.00116628
ENSMUSG00000075010	AW112010	19:11047616-11050566	368.692	192.417	-0.938182	-2.49503	5e-05	0.00116628
ENSMUSG00000057346	Apol9a	15:77403788-77411080	2.04047	1.07563	-0.923723	-1.03362	0.0043	0.0445285
ENSMUSG00000049858	Suox	10:128669886-128673918	13.2585	7.00722	-0.919998	-2.08992	5e-05	0.00116628
ENSMUSG00000023764	Sfi1	11:3131849-3193463	16.0917	8.54563	-0.913062	-0.929795	0.0002	0.00376966
ENSMUSG00000031517	Gpm6a	8:54954842-55060871	1.95758	1.0407	-0.911519	-1.37667	0.0002	0.00376966
ENSMUSG00000005268	Prlr	15:10177237-10410153	177.402	94.5304	-0.908175	-1.5723	5e-05	0.00116628
ENSMUSG00000024479	Mal2	15:54571365-54602846	16.2865	8.69742	-0.905016	-2.11297	5e-05	0.00116628
ENSMUSG00000043889	Rps3a3	13:108449947-109953461	88.4437	47.2505	-0.904431	-1.59065	5e-05	0.00116628
ENSMUSG00000022756	Slc7a4	16:17572017-17577800	25.8945	13.8395	-0.903854	-1.34164	5e-05	0.00116628
ENSMUSG00000049493	Pls1	9:95752641-95845311	10.6704	5.71177	-0.901609	-1.48276	5e-05	0.00116628
ENSMUSG00000038020	Rapgefl1	11:98836784-98853697	2.12871	1.14006	-0.900872	-1.12435	0.00175	0.0219799
ENSMUSG00000021125	Arg2	12:79130776-79172667	37.7091	20.2022	-0.9004	-1.13979	0.0017	0.0214093
ENSMUSG00000029322	Plac8	5:100553724-100572245	77.5844	41.5742	-0.900079	-2.06506	5e-05	0.00116628
ENSMUSG00000010175	Prox1	1:190118034-190217276	2.89658	1.55383	-0.898525	-1.72916	5e-05	0.00116628
ENSMUSG00000044349	Snhg11	2:158375637-158386145	2.14374	1.1559	-0.891107	-1.3123	5e-05	0.00116628
ENSMUSG00000000792	Slc5a5	8:70882888-70892757	58.0319	31.3402	-0.888833	-2.69442	5e-05	0.00116628
ENSMUSG00000034266	Batf	12:85686668-85709087	3.82378	2.0656	-0.888439	-1.06044	0.0047	0.0474119
ENSMUSG00000037973	Ccdc129	6:55836894-55978735	14.2497	7.70914	-0.886288	-2.16782	5e-05	0.00116628
ENSMUSG00000020387	Jade2	11:51813454-51857653	0.953158	0.515907	-0.885604	-1.37825	0.00015	0.00299616
ENSMUSG00000033967	Rnf225	7:12927415-12931072	2.77554	1.50585	-0.882193	-1.47021	0.00015	0.00299616
ENSMUSG00000005410	Mcm5	8:75109568-75128439	20.8986	11.3492	-0.880819	-2.08262	5e-05	0.00116628
ENSMUSG00000046598	Bdh1	16:31422279-31458901	24.6857	13.407	-0.880684	-1.6852	5e-05	0.00116628
ENSMUSG00000050103	Agmo	12:37241640-37582202	3.96608	2.16615	-0.872582	-1.40474	0.0001	0.0021308
ENSMUSG00000063975	Slco1a5	6:142234226-142322981	8.47966	4.63629	-0.871036	-1.73245	5e-05	0.00116628
ENSMUSG00000048087	Gm4737	16:46152996-46155077	1.79448	0.981402	-0.870647	-1.131	0.002	0.0243573
ENSMUSG00000059336	Slc14a1	18:78100090-78142119	9.02431	4.94728	-0.867182	-1.65276	5e-05	0.00116628
ENSMUSG00000018740	Slc25a35	11:68968130-68975185	14.3232	7.85263	-0.867102	-1.21069	0.0015	0.0194129
ENSMUSG00000058354	Krt6a	15:101689931-101694307	63.4625	34.935	-0.86123	-2.43272	5e-05	0.00116628
ENSMUSG00000045273	Cenph	13:100759673-100775899	3.59444	1.98198	-0.858824	-1.09902	0.0022	0.026269
ENSMUSG00000025203	Scd2	19:44293675-44306864	106.582	58.9624	-0.854093	-2.64385	5e-05	0.00116628
ENSMUSG00000022661	Cd200	16:45382134-45409053	507.162	280.57	-0.854084	-0.623761	0.0032	0.0354652
ENSMUSG00000000154	Slc22a18	7:143473735-143499334	8.46906	4.68772	-0.853316	-1.52399	5e-05	0.00116628
ENSMUSG00000050410	Tcf19	17:35512733-35516824	7.07114	3.91563	-0.852699	-1.32304	0.00025	0.00455909
ENSMUSG00000031431	Tsc22d3	X:140539527-140600659	40.6658	22.5345	-0.851681	-2.32836	5e-05	0.00116628
ENSMUSG00000076434	Wfdc3	2:164731179-164745931	10.4538	5.79496	-0.85115	-1.27443	0.00035	0.00609009
ENSMUSG00000070709	Zfp974	7:27907391-27931003	2.90079	1.60861	-0.850631	-0.856021	0.0039	0.0413
ENSMUSG00000049892	Rasd1	11:59963180-59964944	22.7624	12.6335	-0.849403	-1.98807	5e-05	0.00116628
ENSMUSG00000020897	Aurkb	11:69045646-69051664	2.4432	1.358	-0.847295	-0.894357	0.0017	0.0214093
ENSMUSG00000034258	Mfsd7c	12:85746538-85813585	0.879893	0.491059	-0.841433	-1.07028	0.0021	0.0253335
ENSMUSG00000034127	Tspan8	10:115817283-115849893	39.9682	22.3122	-0.841017	-2.11555	5e-05	0.00116628
ENSMUSG00000021978	Extl3	14:65052059-65098106	8.46081	4.72764	-0.839675	-2.14888	5e-05	0.00116628
ENSMUSG00000006715	Gmnn	13:24751844-24761923	18.2414	10.2053	-0.837897	-1.52246	5e-05	0.00116628
ENSMUSG00000044934	Zfp367	13:64133021-64153202	5.41017	3.02689	-0.837839	-1.4089	5e-05	0.00116628
ENSMUSG00000019368	Sec14l4	11:4031461-4048024	7.31197	4.09548	-0.836227	-1.30718	0.0008	0.0119
ENSMUSG00000047730	Fcgbp	7:28071235-28120862	99.1244	55.5898	-0.834419	-1.62289	5e-05	0.00116628
ENSMUSG00000024810	Il33	19:29925113-29960718	9.87538	5.55368	-0.830391	-1.47499	5e-05	0.00116628
ENSMUSG00000100627	A830008E24Rik	1:154037596-154117951	15.2779	8.59935	-0.829149	-1.04371	0.00495	0.0491917
ENSMUSG00000006360	Crip1	12:113146315-113153879	723.824	407.778	-0.827854	-2.196	5e-05	0.00116628
ENSMUSG00000001228	Uhrf1	17:56303320-56323486	6.96555	3.92953	-0.825878	-1.4519	5e-05	0.00116628
ENSMUSG00000051076	Vtcn1	3:100825458-100896922	21.952	12.3842	-0.825858	-2.15249	5e-05	0.00116628
ENSMUSG00000024892	Pcx	19:4510471-4621752	5.48504	3.09556	-0.8253	-1.676	5e-05	0.00116628
ENSMUSG00000066829	Zfp810	9:22276747-22307648	11.3754	6.42042	-0.825179	-1.45175	0.0001	0.0021308
ENSMUSG00000038886	Man2a2	7:80343103-80371375	6.99468	3.94842	-0.824983	-1.55496	5e-05	0.00116628
ENSMUSG00000035451	Foxa1	12:57540630-57546121	8.02424	4.54974	-0.81858	-1.78317	5e-05	0.00116628
ENSMUSG00000039621	Prex1	2:166566341-166713832	7.40233	4.19999	-0.817592	-1.08506	5e-05	0.00116628
ENSMUSG00000026473	Glul	1:153849541-153909723	84.9332	48.2163	-0.816809	-1.47157	5e-05	0.00116628
ENSMUSG00000067889	Sptbn2	19:4711207-4752353	5.6939	3.23949	-0.813652	-2.08962	5e-05	0.00116628
ENSMUSG00000059668	Krt4	15:101918535-101924735	168.924	96.2548	-0.811445	-2.50116	5e-05	0.00116628
ENSMUSG00000034607	Pof1b	X:112638430-112698651	9.80743	5.60892	-0.806151	-1.9714	5e-05	0.00116628
ENSMUSG00000029406	Pitpnm2	5:124118689-124249760	4.24351	2.43279	-0.802648	-1.12739	0.0007	0.0106841
ENSMUSG00000031870	Pgr	9:8899832-8968611	12.9462	7.42616	-0.801844	-1.87416	5e-05	0.00116628
ENSMUSG00000004098	Col5a3	9:20770049-20815067	1.17123	0.672088	-0.801295	-1.28589	0.0003	0.00533916
ENSMUSG00000026833	Olfm1	2:28192991-28230736	5.66697	3.25228	-0.801127	-1.17408	0.0014	0.0184071
ENSMUSG00000039676	Capsl	15:9436027-9466035	13.0202	7.48015	-0.799611	-1.3363	0.0002	0.00376966
ENSMUSG00000006345	Ggt1	10:75561603-75586200	34.1606	19.6389	-0.798619	-1.3543	0.0003	0.00533916
ENSMUSG00000002997	Prkar2b	12:31958475-32061296	2.304	1.3247	-0.798468	-1.1045	0.0024	0.0281074
ENSMUSG00000024222	Fkbp5	17:28399094-28517524	4.0992	2.35936	-0.796946	-1.38035	0.00015	0.00299616
ENSMUSG00000000253	Gmpr	13:45507443-45546382	17.4275	10.0501	-0.794152	-1.72963	5e-05	0.00116628
ENSMUSG00000078117	Gm16485	9:8971790-8975773	2.73861	1.58194	-0.79175	-1.43467	0.0001	0.0021308
ENSMUSG00000048482	Bdnf	2:109670907-109727007	6.02884	3.48994	-0.788679	-1.70695	5e-05	0.00116628
ENSMUSG00000038146	Notch3	17:32113428-32166880	4.14926	2.40296	-0.788039	-1.91065	5e-05	0.00116628
ENSMUSG00000015468	Notch4	17:34564267-34588503	5.71119	3.31067	-0.786669	-0.946843	0.0005	0.00824061
ENSMUSG00000023015	Racgap1	15:99620495-99651656	3.30172	1.91709	-0.784298	-1.00326	0.0001	0.0021308
ENSMUSG00000021457	Syk	13:52583172-52648792	1.11868	0.650317	-0.782581	-1.01456	0.00455	0.0462644
ENSMUSG00000029378	Areg	5:91139598-91148432	200.015	116.297	-0.7823	-2.34726	5e-05	0.00116628
ENSMUSG00000037979	Ccdc92	5:124834417-124862424	14.1842	8.25305	-0.781288	-1.04981	0.00445	0.0456109
ENSMUSG00000036731	Cysrt1	2:25238817-25244262	18.1493	10.5849	-0.777912	-1.12238	0.0025	0.0290364
ENSMUSG00000010529	Gm266	12:111484610-111485823	15.1882	8.86208	-0.777236	-1.49989	5e-05	0.00116628
ENSMUSG00000028148	Them5	3:94342098-94347352	16.2181	9.46413	-0.777065	-1.32247	0.00025	0.00455909
ENSMUSG00000041479	Syt15	14:34219594-34230421	10.9927	6.41701	-0.776575	-1.77541	5e-05	0.00116628
ENSMUSG00000020642	Rnf144a	12:26306796-26415256	6.77662	3.96626	-0.772788	-1.8182	5e-05	0.00116628
ENSMUSG00000073771	Btbd19	4:117119218-117125725	31.9462	18.7067	-0.772093	-1.31299	0.0001	0.0021308
ENSMUSG00000018604	Tbx3	5:119570129-119684724	24.016	14.0658	-0.771801	-1.85868	5e-05	0.00116628
ENSMUSG00000075225	Ccdc162	10:41538845-41716634	6.18963	3.62933	-0.770151	-1.01796	0.00455	0.0462644
ENSMUSG00000019989	Enpp3	10:24773813-24836195	17.5867	10.352	-0.764575	-1.9508	5e-05	0.00116628
ENSMUSG00000038775	Vill	9:119052777-119071525	55.9574	32.952	-0.763959	-1.37343	5e-05	0.00116628
ENSMUSG00000045917	Tmem268	4:63558780-63586357	3.44897	2.04072	-0.757091	-1.20923	0.00075	0.0112636
ENSMUSG00000030562	Nox4	7:87246095-87398710	10.7088	6.356	-0.7526	-1.53188	5e-05	0.00116628
ENSMUSG00000005470	Asf1b	8:83955506-83970197	4.89353	2.90625	-0.751716	-1.02095	0.0007	0.0106841
ENSMUSG00000029755	Dlx5	6:6877804-6882085	3.89746	2.3191	-0.748971	-1.06899	0.0025	0.0290364
ENSMUSG00000043673	Kcns3	12:11090201-11150842	9.43176	5.61421	-0.748442	-1.65885	5e-05	0.00116628
ENSMUSG00000027848	Olfml3	3:103722221-103738001	1.74368	1.03814	-0.748129	-1.1166	0.0006	0.00954156
ENSMUSG00000031871	Cdh5	8:104088915-104144511	87.7401	52.2832	-0.746889	-2.18746	5e-05	0.00116628
ENSMUSG00000045871	Slitrk6	14:110748577-110755149	1.20957	0.721035	-0.746347	-1.1031	0.00155	0.019895
ENSMUSG00000028111	Ctsk	3:95499255-95509362	4.35375	2.59861	-0.744518	-1.13905	0.00145	0.0189052
ENSMUSG00000031133	Arhgef6	X:57231484-57338729	25.6508	15.4036	-0.735734	-1.56668	5e-05	0.00116628
ENSMUSG00000045875	Adra1a	14:66635250-66733462	1.44341	0.867781	-0.734075	-1.01192	0.0047	0.0474119
ENSMUSG00000029923	Rab19	6:39381174-39390380	4.26414	2.56553	-0.732995	-1.12787	0.0014	0.0184071
ENSMUSG00000020312	Shc2	10:79617939-79637918	1.60213	0.96453	-0.732095	-1.04577	0.00255	0.0295682
ENSMUSG00000040289	Hey1	3:8663358-8667256	16.3867	9.8776	-0.730289	-1.7076	5e-05	0.00116628
ENSMUSG00000055401	Fbxo6	4:148145715-148152140	84.9014	51.2574	-0.728028	-1.88243	5e-05	0.00116628
ENSMUSG00000050271	D8Ertd82e	8:36094827-36147787	24.5196	14.8199	-0.726397	-2.18492	5e-05	0.00116628
ENSMUSG00000038732	Mboat1	13:30136497-30246717	138.093	83.5457	-0.724999	-1.97068	5e-05	0.00116628
ENSMUSG00000051359	Ncald	15:37366174-37792570	12.1101	7.33011	-0.724298	-1.08232	0.0017	0.0214093
ENSMUSG00000045751	Mms22l	4:24496450-24602950	5.02427	3.04527	-0.722341	-0.950409	0.00195	0.0238726
ENSMUSG00000025607	Copg2	6:30723546-30896794	24.3389	14.7547	-0.722088	-1.37395	0.0004	0.00685812
ENSMUSG00000018166	Erbb3	10:128567522-128589652	71.359	43.2663	-0.721853	-2.27435	5e-05	0.00116628
ENSMUSG00000038599	Capn8	1:182565006-182632352	5.57361	3.39056	-0.717088	-1.28356	0.0003	0.00533916
ENSMUSG00000062609	Kcnj15	16:95257557-95300260	1.5949	0.970697	-0.716368	-0.846542	0.0014	0.0184071
ENSMUSG00000020160	Meis1	11:18879816-19018985	6.96771	4.24158	-0.716083	-1.40364	0.0001	0.0021308
ENSMUSG00000027966	Col11a1	3:114030539-114220718	1.58659	0.965882	-0.716015	-1.29767	0.0002	0.00376966
ENSMUSG00000028444	Cntfr	4:41657497-41697089	2.72371	1.65814	-0.716003	-0.937169	0.0017	0.0214093
ENSMUSG00000036565	Ttyh3	5:140620577-140649031	2.23931	1.36521	-0.713933	-1.14637	0.0003	0.00533916
ENSMUSG00000044250	Pced1b	15:97244073-97385689	4.66836	2.85147	-0.711207	-1.02258	0.00435	0.0448149
ENSMUSG00000074793	Hspa12b	2:131127279-131146321	1.46103	0.892781	-0.710606	-0.914761	0.00435	0.0448149
ENSMUSG00000031355	Arhgap6	X:168795098-169304435	2.41468	1.48355	-0.70278	-1.01891	0.00385	0.0408321
ENSMUSG00000055980	Irs1	1:82233100-82291416	3.22725	1.98375	-0.702071	-1.21842	0.00075	0.0112636
ENSMUSG00000040883	Tmem205	9:21921007-21935872	56.7473	34.9138	-0.700755	-1.52559	5e-05	0.00116628
ENSMUSG00000021281	Tnfaip2	12:111442468-111455018	12.5567	7.74278	-0.697533	-0.724167	0.00055	0.00887713
ENSMUSG00000037754	Ppp1r16b	2:158665397-158766334	21.7719	13.4303	-0.696977	-2.03743	5e-05	0.00116628
ENSMUSG00000028064	Sema4a	3:88435958-88461182	7.46668	4.61631	-0.693728	-1.16334	5e-05	0.00116628
ENSMUSG00000017697	Ada	2:163726583-163750239	7.84834	4.85423	-0.693144	-1.22413	0.00045	0.00755849
ENSMUSG00000022218	Tgm1	14:55700008-55713492	11.7655	7.2935	-0.68988	-1.62479	5e-05	0.00116628
ENSMUSG00000105703	Gm43305	14:54292442-54297343	80.069	49.6437	-0.689634	-1.9975	5e-05	0.00116628
ENSMUSG00000067430	Zfp763	17:33016862-33033402	4.18389	2.59992	-0.68638	-1.16511	0.00065	0.0100743
ENSMUSG00000039062	Anpep	7:79821802-79861059	46.9616	29.1946	-0.685779	-2.45602	5e-05	0.00116628
ENSMUSG00000035268	Pkig	2:163658385-163726158	49.8802	31.0332	-0.684656	-1.32801	5e-05	0.00116628
ENSMUSG00000035896	Rnase1	14:51145001-51146767	126.288	78.6021	-0.684073	-1.84854	5e-05	0.00116628
ENSMUSG00000024168	Tmem204	17:25016090-25099495	32.2949	20.1079	-0.683546	-1.16663	0.0016	0.0204247
ENSMUSG00000030796	Tead2	7:45215752-45239115	27.4906	17.1201	-0.683249	-1.08918	5e-05	0.00116628
ENSMUSG00000023011	Faim2	15:99497004-99528017	1.65309	1.03209	-0.679598	-1.12177	0.0016	0.0204247
ENSMUSG00000061397	Krt79	15:101929331-101940324	2.41091	1.50643	-0.678446	-0.97749	0.00485	0.0484724
ENSMUSG00000028243	Ubxn2b	4:6191097-6221688	2.67108	1.67042	-0.677211	-1.42437	0.0001	0.0021308
ENSMUSG00000030088	Aldh1l1	6:90486392-90600203	5.47617	3.427	-0.676219	-0.781109	0.00215	0.0258257
ENSMUSG00000059412	Fxyd2	9:45399668-45410278	69.4982	43.5196	-0.67531	-1.27599	0.0002	0.00376966
ENSMUSG00000038156	Spon1	7:113765997-114043370	1.19378	0.747823	-0.674773	-1.08561	0.0025	0.0290364
ENSMUSG00000060336	Zfp937	2:150218072-150240725	6.22832	3.90629	-0.673047	-1.37389	0.0001	0.0021308
ENSMUSG00000027699	Ect2	3:27097221-27153878	3.32506	2.08806	-0.671216	-0.845926	0.00325	0.0358496
ENSMUSG00000028555	Ttc39a	4:109406622-109444745	11.8864	7.46538	-0.671018	-1.33848	0.00015	0.00299616
ENSMUSG00000050105	Grrp1	4:134251109-134254106	36.6343	23.0151	-0.670617	-1.17282	0.0009	0.0129752
ENSMUSG00000032528	Vipr1	9:121642715-121672954	4.85897	3.05687	-0.668596	-0.922855	0.00015	0.00299616
ENSMUSG00000043592	Unc5cl	17:48454900-48468686	6.09208	3.83581	-0.667402	-1.19137	0.00055	0.00887713
ENSMUSG00000052302	Tbc1d30	10:121263823-121311189	3.44206	2.16746	-0.667265	-1.41938	0.0001	0.0021308
ENSMUSG00000090019	Gimap1	6:48718606-48754210	15.7156	9.91467	-0.664565	-1.06418	0.00145	0.0189052
ENSMUSG00000000385	Tmprss2	16:97564683-97611195	33.8127	21.3367	-0.664226	-1.93594	5e-05	0.00116628
ENSMUSG00000024885	Aldh3b1	19:3913492-3929761	9.26723	5.86406	-0.660238	-1.31875	0.0001	0.0021308
ENSMUSG00000024220	Zfp523	17:28177206-28205886	6.83661	4.33126	-0.658494	-1.04243	0.0025	0.0290364
ENSMUSG00000002108	Nr1h3	2:91184060-91202834	6.34898	4.02993	-0.655769	-0.843278	0.002	0.0243573
ENSMUSG00000022323	Rida	15:34484020-34495255	24.4142	15.5095	-0.654567	-1.28532	0.0002	0.00376966
ENSMUSG00000002565	Scin	12:40059768-40134228	6.89688	4.3839	-0.653729	-1.36338	0.00015	0.00299616
ENSMUSG00000032353	Tmed3	9:89699205-89705068	341.833	217.755	-0.650584	-1.98516	5e-05	0.00116628
ENSMUSG00000007872	Id3	4:136143496-136145755	176.999	112.771	-0.650338	-1.80838	5e-05	0.00116628
ENSMUSG00000025867	Cplx2	13:54371348-54383917	1.36619	0.871425	-0.648711	-1.05659	0.00325	0.0358496
ENSMUSG00000027375	Mal	2:127633225-127656695	21.3367	13.6239	-0.647196	-1.45444	5e-05	0.00116628
ENSMUSG00000031168	Ebp	X:8185328-8193512	70.2972	44.9699	-0.644509	-1.89878	5e-05	0.00116628
ENSMUSG00000045165	AI467606	7:127091358-127093986	6.23917	3.99653	-0.642607	-1.1338	0.00115	0.0157391
ENSMUSG00000029838	Ptn	6:36714928-36810220	71.6006	45.9223	-0.640776	-1.7628	5e-05	0.00116628
ENSMUSG00000027656	Wisp2	2:163820860-163833146	30.3101	19.4413	-0.640675	-1.57018	5e-05	0.00116628
ENSMUSG00000025395	Prim1	10:128015167-128030037	11.2065	7.19084	-0.6401	-1.26346	0.00065	0.0100743
ENSMUSG00000035517	Tdrd7	4:45965333-46034761	5.32577	3.41987	-0.63905	-0.987051	0.00085	0.012433
ENSMUSG00000030123	Plxnd1	6:115954810-115995005	21.8184	14.0557	-0.634388	-1.00721	5e-05	0.00116628
ENSMUSG00000046470	Sox18	2:181669835-181671640	161.533	104.104	-0.633806	-1.93522	5e-05	0.00116628
ENSMUSG00000028378	Ptgr1	4:58965438-58987119	5.59364	3.60846	-0.632403	-1.1876	0.0007	0.0106841
ENSMUSG00000022945	Chaf1b	16:93883900-93906115	14.4462	9.33281	-0.630308	-1.14376	5e-05	0.00116628
ENSMUSG00000015619	Gata3	2:9857077-9890034	102.471	66.292	-0.628315	-0.913362	0.0001	0.0021308
ENSMUSG00000047635	2810006K23Rik	5:124328088-124341844	5.59385	3.62202	-0.627045	-1.07349	0.00345	0.0375542
ENSMUSG00000025810	Nrp1	8:128358603-128503363	17.8974	11.6038	-0.625154	-1.70478	5e-05	0.00116628
ENSMUSG00000022309	Angpt1	15:42424726-42704616	3.14023	2.04363	-0.619737	-1.19411	0.00095	0.0134746
ENSMUSG00000020649	Rrm2	12:24708240-24714146	12.149	7.91112	-0.618881	-1.1321	0.0014	0.0184071
ENSMUSG00000020681	Ace	11:105965607-105989964	15.9007	10.3585	-0.618272	-1.39083	5e-05	0.00116628
ENSMUSG00000021280	Exoc3l4	12:111417429-111431182	4.01616	2.61963	-0.616452	-1.11683	0.0019	0.0234239
ENSMUSG00000021779	Thrb	14:17660959-18038088	2.19117	1.43065	-0.615028	-1.12691	0.00125	0.016845
ENSMUSG00000029375	Cxcl15	5:90794533-90803067	45.6326	29.7991	-0.614797	-1.63158	5e-05	0.00116628
ENSMUSG00000073002	Vamp5	6:72368793-72380468	47.9074	31.2938	-0.61437	-1.11429	0.0017	0.0214093
ENSMUSG00000030688	Stard10	7:101317085-101346626	21.791	14.2408	-0.613708	-1.16324	0.0005	0.00824061
ENSMUSG00000027938	Creb3l4	3:90237499-90243512	9.02269	5.89651	-0.613696	-1.12046	0.0019	0.0234239
ENSMUSG00000032263	Bckdhb	9:83925144-84124240	35.0525	22.9134	-0.613327	-1.05093	0.00345	0.0375542
ENSMUSG00000034926	Dhcr24	4:106561037-106589113	4.54476	2.97682	-0.610434	-1.24399	0.00045	0.00755849
ENSMUSG00000037820	Tgm2	2:158028496-158146436	198.874	130.366	-0.609289	-1.71901	5e-05	0.00116628
ENSMUSG00000024818	Slc25a45	19:5877807-5885766	8.72635	5.72432	-0.608274	-0.875359	0.00395	0.0417037
ENSMUSG00000039347	Atp6v0e2	6:48537614-48541801	17.9323	11.7642	-0.608153	-1.3766	0.0001	0.0021308
ENSMUSG00000042029	Ncapg2	12:116405401-116463531	2.32246	1.52474	-0.607087	-1.21346	0.0006	0.00954156
ENSMUSG00000035944	Ttc38	15:85832305-85858822	4.18272	2.7494	-0.605323	-1.15003	0.0015	0.0194129
ENSMUSG00000050493	Fam167b	4:129576814-129578549	48.3373	31.8634	-0.601238	-1.37978	0.00025	0.00455909
ENSMUSG00000021185	9030617O03Rik	12:100779056-100908198	11.6685	7.69713	-0.600229	-1.12812	0.00035	0.00609009
ENSMUSG00000042216	Sgsm1	5:113243219-113310786	5.15532	3.40271	-0.599378	-1.05272	0.00065	0.0100743
ENSMUSG00000039959	Hip1	5:135406530-135545120	17.4392	11.5157	-0.59873	-0.870469	0.003	0.033647
ENSMUSG00000024754	Tmem2	19:21778341-21858327	36.9302	24.433	-0.595971	-1.91885	5e-05	0.00116628
ENSMUSG00000032548	Slco2a1	9:102988711-103090451	42.949	28.4221	-0.595612	-1.92505	5e-05	0.00116628
ENSMUSG00000045294	Insig1	5:28071362-28078662	34.7631	23.0106	-0.595261	-1.57605	5e-05	0.00116628
ENSMUSG00000005142	Man2b1	8:85083269-85098282	23.5097	15.584	-0.59319	-1.74316	5e-05	0.00116628
ENSMUSG00000020614	Fam20a	11:109672889-109722279	15.069	9.99004	-0.593017	-1.30978	0.00015	0.00299616
ENSMUSG00000025978	Rftn2	1:55170158-55235622	3.88017	2.57614	-0.590906	-0.985631	0.0029	0.0327873
ENSMUSG00000027459	Fam110a	2:151969397-151980219	21.9637	14.6211	-0.587063	-1.357	0.0002	0.00376966
ENSMUSG00000039131	Gipc2	3:152093532-152166488	82.3658	54.9656	-0.583516	-1.36054	5e-05	0.00116628
ENSMUSG00000033082	Clec1a	6:129424771-129452000	10.3435	6.90622	-0.582759	-1.04475	0.00075	0.0112636
ENSMUSG00000042303	Sgsm3	15:80977764-81190757	31.7062	21.1771	-0.582258	-0.850351	0.00225	0.0266171
ENSMUSG00000075602	Ly6a	15:74994876-74998031	723.16	483.781	-0.579961	-1.84437	5e-05	0.00116628
ENSMUSG00000066026	Dhrs3	4:144892826-144928209	134.572	90.0303	-0.579893	-1.59827	5e-05	0.00116628
ENSMUSG00000027669	Gnb4	3:32580331-32616585	56.0174	37.4958	-0.579146	-1.11067	0.00055	0.00887713
ENSMUSG00000025927	Tfap2b	1:19208913-19238576	21.0943	14.1268	-0.578419	-1.18308	0.00015	0.00299616
ENSMUSG00000078234	Klhdc7a	4:139960219-139968026	1.22577	0.821173	-0.577928	-1.02846	0.0038	0.040516
ENSMUSG00000056724	Nbeal2	9:110624788-110654161	3.51958	2.35922	-0.577094	-0.752896	0.00345	0.0375542
ENSMUSG00000052384	Nrros	16:32142784-32165594	32.464	21.805	-0.574181	-1.04631	0.00045	0.00755849
ENSMUSG00000026249	Serpine2	1:79794196-79861180	28.2978	19.0095	-0.573966	-1.05505	0.0046	0.0466714
ENSMUSG00000020357	Flt4	11:49609262-49652739	4.40383	2.9609	-0.572722	-1.32955	0.0003	0.00533916
ENSMUSG00000036960	Clca2	3:145070262-145099443	4.00253	2.69208	-0.572191	-1.10046	0.0012	0.0162806
ENSMUSG00000059743	Fdps	3:89081938-89101959	194.741	131.022	-0.57175	-1.58297	5e-05	0.00116628
ENSMUSG00000018102	Hist1h2bc	13:23684198-23692488	57.6121	38.7684	-0.571489	-1.29366	0.0001	0.0021308
ENSMUSG00000036155	Mgat5	1:127205014-127679548	5.36258	3.61263	-0.569875	-1.27724	0.00085	0.012433
ENSMUSG00000033880	Lgals3bp	11:118392750-118402092	37.6211	25.369	-0.568476	-1.4488	5e-05	0.00116628
ENSMUSG00000001622	Csn3	5:87908578-88008534	267.495	180.492	-0.567583	-1.79521	5e-05	0.00116628
ENSMUSG00000020733	Slc9a3r1	11:115163340-115181181	62.3589	42.2122	-0.562935	-1.6774	5e-05	0.00116628
ENSMUSG00000017723	Wfdc2	2:164562412-164568510	353.756	239.48	-0.562851	-1.50422	5e-05	0.00116628
ENSMUSG00000028807	Zbtb8a	4:129353627-129378116	17.8277	12.0879	-0.560559	-1.4016	5e-05	0.00116628
ENSMUSG00000002825	Qtrt1	9:21411836-21420274	46.4008	31.4644	-0.560428	-1.22762	5e-05	0.00116628
ENSMUSG00000021003	Galc	12:98202303-98259459	4.58738	3.11097	-0.560306	-1.1626	0.00085	0.012433
ENSMUSG00000019732	Calr3	8:72424175-72443870	52.9074	35.8866	-0.560024	-1.51081	5e-05	0.00116628
ENSMUSG00000030630	Fah	7:84585158-84606722	58.0186	39.4372	-0.55696	-1.7606	5e-05	0.00116628
ENSMUSG00000016637	Ift27	15:78159464-78174108	16.7512	11.3935	-0.556048	-1.06637	0.00275	0.0314971
ENSMUSG00000026393	Nek7	1:138482874-138620141	67.9395	46.2103	-0.556034	-1.7575	5e-05	0.00116628
ENSMUSG00000024534	Sncaip	18:52767708-52915935	12.4712	8.4939	-0.5541	-1.12412	0.00035	0.00609009
ENSMUSG00000021903	Galnt15	14:32028988-32062197	18.5181	12.6748	-0.546979	-1.56159	5e-05	0.00116628
ENSMUSG00000039840	Epg5	18:77938466-78035027	3.03385	2.0775	-0.546297	-1.32372	0.00015	0.00299616
ENSMUSG00000001672	Marveld3	8:109947913-109962203	25.799	17.6716	-0.545885	-1.28507	0.0002	0.00376966
ENSMUSG00000032198	Dock6	9:21799859-21852635	7.13161	4.88516	-0.54582	-0.839579	0.00365	0.0392445
ENSMUSG00000022817	Itgb5	16:33829664-33949153	5.3023	3.63668	-0.543996	-0.953172	0.00225	0.0266171
ENSMUSG00000042485	Mustn1	14:30879256-30881608	20.419	14.014	-0.543046	-1.15348	0.00075	0.0112636
ENSMUSG00000070419	Cyp3a57	5:145345278-145390926	5.91342	4.05859	-0.543013	-0.989042	0.00485	0.0484724
ENSMUSG00000044217	Aqp5	15:99590848-99594829	96.9719	66.5612	-0.542887	-1.59608	5e-05	0.00116628
ENSMUSG00000039202	Abhd2	7:79273198-79365508	32.9413	22.6175	-0.542459	-1.72261	5e-05	0.00116628
ENSMUSG00000082361	Btc	5:91357260-91402994	5.86552	4.02856	-0.541996	-1.03706	0.00195	0.0238726
ENSMUSG00000023019	Gpd1	15:99715542-99725005	8.82958	6.06542	-0.541737	-1.12051	0.0014	0.0184071
ENSMUSG00000022591	Gm9747	1:82233100-82291416	16.9491	11.6451	-0.541485	-1.17983	0.00115	0.0157391
ENSMUSG00000004266	Ptpn6	6:124720706-124738714	10.1152	6.96589	-0.538143	-0.829229	0.00225	0.0266171
ENSMUSG00000021469	Msx2	13:53466883-53473074	20.4196	14.0817	-0.536132	-1.40215	5e-05	0.00116628
ENSMUSG00000043008	Klhl6	16:19946498-19983037	23.6172	16.287	-0.536119	-1.41671	0.0001	0.0021308
ENSMUSG00000004383	Large1	8:72814598-73353540	4.70774	3.2536	-0.532995	-1.12193	0.0017	0.0214093
ENSMUSG00000028339	Col15a1	4:47197486-47313167	7.2808	5.03452	-0.532243	-0.8833	0.00105	0.0145549
ENSMUSG00000097164	Cep83os	10:94673492-94688613	2.79633	1.93424	-0.53177	-1.01391	0.0041	0.0429643
ENSMUSG00000025597	Klhl4	X:114474332-114560829	8.89774	6.15495	-0.531693	-1.21991	0.001	0.0139721
ENSMUSG00000030035	Wbp1	6:83119043-83121559	25.8923	17.9117	-0.531624	-1.03169	0.00085	0.012433
ENSMUSG00000032607	Amt	9:108296852-108302302	10.1249	7.01145	-0.530125	-1.05462	0.0012	0.0162806
ENSMUSG00000025232	Hexa	9:59518684-59565109	28.161	19.5108	-0.529423	-1.41354	0.0001	0.0021308
ENSMUSG00000020919	Stat5b	11:100780730-100850724	16.021	11.106	-0.52863	-1.22889	5e-05	0.00116628
ENSMUSG00000036225	Kctd1	18:14968684-15151446	10.871	7.54757	-0.526403	-1.09719	0.00245	0.0286214
ENSMUSG00000030043	Tacr1	6:82402333-82560104	4.92304	3.42014	-0.525495	-1.18397	0.0006	0.00954156
ENSMUSG00000024132	Eci1	17:24426682-24439316	54.1206	37.6048	-0.525262	-1.35953	0.00015	0.00299616
ENSMUSG00000062960	Kdr	5:75932826-75978458	37.1734	25.8663	-0.5232	-1.6047	5e-05	0.00116628
ENSMUSG00000023913	Pla2g7	17:43568097-43612201	17.5595	12.2187	-0.523158	-1.13177	0.00155	0.019895
ENSMUSG00000042379	Esm1	13:113171607-113225908	34.4407	23.9949	-0.521389	-1.38572	0.00015	0.00299616
ENSMUSG00000019987	Arg1	10:24915207-24927470	213.813	148.987	-0.52116	-1.61245	5e-05	0.00116628
ENSMUSG00000069662	Marcks	10:37133374-37138920	10.5637	7.37235	-0.518914	-1.34969	0.00025	0.00455909
ENSMUSG00000048240	Gng7	10:80948623-81014945	5.48049	3.83019	-0.516887	-0.956914	0.00265	0.0305511
ENSMUSG00000039911	Spsb1	4:149896282-149955043	33.9989	23.7829	-0.515568	-1.30127	5e-05	0.00116628
ENSMUSG00000018169	Mfng	15:78755881-78773475	47.2374	33.0493	-0.51531	-1.44494	5e-05	0.00116628
ENSMUSG00000030282	Cmas	6:142756685-142775714	10.596	7.42112	-0.513817	-0.977709	0.00445	0.0456109
ENSMUSG00000062906	Hdac10	15:89123306-89128700	9.84308	6.89463	-0.513638	-1.07354	0.00225	0.0266171
ENSMUSG00000024579	Pcyox1l	18:61696836-61707635	12.5078	8.76678	-0.512711	-1.1451	0.00095	0.0134746
ENSMUSG00000024665	Fads2	19:10064163-10101503	90.5798	63.5975	-0.510219	-1.54169	5e-05	0.00116628
ENSMUSG00000050808	Muc15	2:110655200-110950923	147.989	104.078	-0.507836	-1.3693	5e-05	0.00116628
ENSMUSG00000025792	Slc25a10	11:120489405-120499187	28.6482	20.1505	-0.507628	-1.32234	5e-05	0.00116628
ENSMUSG00000001249	Hpn	7:31098724-31115290	27.7847	19.5557	-0.506703	-1.2015	5e-05	0.00116628
ENSMUSG00000006411	Nectin4	1:171370098-171388598	44.3977	31.2567	-0.50632	-1.5184	5e-05	0.00116628
ENSMUSG00000028980	H6pd	4:149979474-150009023	12.1896	8.58345	-0.506022	-1.13785	0.0003	0.00533916
ENSMUSG00000030560	Ctsc	7:88278084-88310888	78.3175	55.1755	-0.505309	-1.48673	5e-05	0.00116628
ENSMUSG00000022453	Naga	15:82329531-82338826	32.3193	22.7737	-0.505025	-1.37787	0.00015	0.00299616
ENSMUSG00000029581	Fscn1	5:142960342-142973185	181.905	128.385	-0.502706	-1.12173	0.00095	0.0134746
ENSMUSG00000029370	Rassf6	5:90603075-90640657	17.9106	12.6456	-0.502177	-0.791704	0.00405	0.0425356
ENSMUSG00000029119	Man2b2	5:36806920-36830653	14.034	9.91121	-0.501798	-1.21914	0.00025	0.00455909
ENSMUSG00000020577	Tspan13	12:36014556-36042500	183.34	129.489	-0.501686	-1.57842	5e-05	0.00116628
ENSMUSG00000047139	Cd24a	10:43578283-43584265	509.402	360.573	-0.498513	-1.54015	5e-05	0.00116628
ENSMUSG00000041939	Mvk	5:114444268-114460591	22.1947	15.7284	-0.496845	-1.04086	0.0035	0.0379221
ENSMUSG00000046718	Bst2	8:71534254-71537456	64.8248	45.9487	-0.496522	-1.16342	0.00075	0.0112636
ENSMUSG00000072620	Slfn2	11:83065111-83071246	22.5896	16.0217	-0.495628	-1.17763	0.00095	0.0134746
ENSMUSG00000025153	Fasn	11:120805845-120824547	31.9895	22.6902	-0.495526	-1.35544	5e-05	0.00116628
ENSMUSG00000038481	Cdk19	10:40339563-40483818	11.8911	8.43925	-0.494699	-1.13759	0.0019	0.0234239
ENSMUSG00000024339	Tap2	17:34197720-34216321	56.1326	39.8559	-0.494046	-0.793187	0.00115	0.0157391
ENSMUSG00000025076	Casp7	19:56397128-56442344	8.05803	5.72215	-0.49387	-1.04541	0.0038	0.040516
ENSMUSG00000028066	Pmf1	3:88394142-88410331	27.114	19.2584	-0.493547	-0.948437	0.00485	0.0484724
ENSMUSG00000078619	Smarcd2	11:106263178-106272972	21.8769	15.5891	-0.488871	-1.15438	0.00015	0.00299616
ENSMUSG00000043088	Il17re	6:113458483-113470758	28.468	20.3027	-0.487667	-1.27891	0.00025	0.00455909
ENSMUSG00000024012	Mtch1	17:29332071-29347904	20.4814	14.6129	-0.48708	-0.888246	0.0022	0.026269
ENSMUSG00000046312	AI464131	4:41495603-41503076	11.7388	8.37765	-0.486663	-1.17383	0.00055	0.00887713
ENSMUSG00000025608	Podxl	6:31519487-31563981	69.161	49.3832	-0.485938	-1.09187	5e-05	0.00116628
ENSMUSG00000023832	Acat2	17:12942889-12960747	24.9043	17.8133	-0.483446	-1.2775	0.0003	0.00533916
ENSMUSG00000010663	Fads1	19:10182887-10196870	85.34	61.1398	-0.48111	-1.55285	5e-05	0.00116628
ENSMUSG00000017897	Eya2	2:165595031-165771727	33.2936	23.9577	-0.474755	-0.958412	0.00065	0.0100743
ENSMUSG00000019917	Sept10	10:59164112-59221847	8.40639	6.05002	-0.474545	-1.02923	0.0036	0.038796
ENSMUSG00000031790	Mmp15	8:95352267-95375080	20.6361	14.9023	-0.469629	-1.38871	5e-05	0.00116628
ENSMUSG00000021182	Ccdc88c	12:100912699-101028983	3.47973	2.51379	-0.469114	-1.04884	0.0032	0.0354652
ENSMUSG00000034226	Rhov	2:119269200-119271272	42.8907	31.0454	-0.466286	-1.29084	0.00015	0.00299616
ENSMUSG00000031349	Nsdhl	X:72918556-72958514	43.5969	31.6339	-0.462756	-1.34104	0.00015	0.00299616
ENSMUSG00000058997	Vwa8	14:78849177-79202310	9.53663	6.92046	-0.462611	-1.3115	0.00045	0.00755849
ENSMUSG00000034614	Pik3ip1	11:3288873-3342971	22.7333	16.5004	-0.462305	-0.821868	0.00455	0.0462644
ENSMUSG00000029335	Bmp3	5:98854414-98884396	9.08846	6.60112	-0.461324	-1.22854	0.0005	0.00824061
ENSMUSG00000041859	Mcm3	1:20802967-20820312	32.3728	23.5136	-0.461287	-1.276	0.0002	0.00376966
ENSMUSG00000026688	Mgst3	1:167371965-167393841	45.2635	32.9129	-0.459698	-1.14447	0.00135	0.0179344
ENSMUSG00000027082	Tfpi	2:84432854-84476775	25.729	18.7373	-0.457482	-0.906457	0.00435	0.0448149
ENSMUSG00000022125	Cln5	14:103070215-103077579	22.5522	16.4485	-0.455312	-1.22286	0.00075	0.0112636
ENSMUSG00000044921	Rassf9	10:102512221-102546560	11.413	8.32996	-0.454301	-1.01795	0.00305	0.0340717
ENSMUSG00000002227	Mov10	3:104794835-104818563	8.48422	6.19332	-0.45407	-1.00356	0.0021	0.0253335
ENSMUSG00000091387	Gcnt4	13:96924688-96950912	5.06277	3.69611	-0.453919	-1.05659	0.0026	0.0300487
ENSMUSG00000045636	Mtus1	8:40990913-41133726	37.5607	27.4261	-0.453674	-0.62776	0.00075	0.0112636
ENSMUSG00000031504	Rab20	8:11453517-11480241	51.48	37.5973	-0.453385	-1.22974	0.0006	0.00954156
ENSMUSG00000057440	Mpp7	18:7347961-7626863	5.46024	3.98831	-0.453189	-1.0683	0.0026	0.0300487
ENSMUSG00000025950	Idh1	1:65158615-65186500	74.6854	54.6663	-0.450175	-1.36215	5e-05	0.00116628
ENSMUSG00000009585	Apobec3	15:79891658-79908436	38.7621	28.3756	-0.449997	-1.01064	0.00335	0.0366646
ENSMUSG00000033191	Tie1	4:118471190-118490061	21.4144	15.6919	-0.448561	-1.29389	0.00045	0.00755849
ENSMUSG00000028671	Gale	4:135963726-135968178	77.1077	56.5258	-0.447966	-1.10311	0.00055	0.00887713
ENSMUSG00000024511	Rab27b	18:69979130-70141605	9.94855	7.30023	-0.446544	-1.0064	0.00435	0.0448149
ENSMUSG00000021646	Mccc2	13:99948532-100015639	21.5684	15.8433	-0.445051	-1.15901	0.0009	0.0129752
ENSMUSG00000066877	Nck2	1:43444578-43570515	13.2144	9.71341	-0.444065	-0.795298	0.0028	0.0319396
ENSMUSG00000032135	Mcam	9:44122185-44142727	35.3476	25.9984	-0.443189	-1.02961	0.00045	0.00755849
ENSMUSG00000032754	Slc8b1	5:120511167-120534024	24.2778	17.8676	-0.442287	-1.17879	0.0011	0.0151731
ENSMUSG00000033781	Asb13	13:3634031-3651774	15.325	11.299	-0.439696	-0.972929	0.00295	0.0332188
ENSMUSG00000025314	Ptprj	2:90429753-90580647	3.61806	2.66796	-0.439476	-1.01329	0.0044	0.0452305
ENSMUSG00000097347	Gm17275	1:180800831-180816859	42.0701	31.0417	-0.438589	-1.05631	0.0024	0.0281074
ENSMUSG00000069601	Ank3	10:69533771-70027438	27.1327	20.0338	-0.437598	-0.900332	0.00225	0.0266171
ENSMUSG00000024151	Msh2	17:87672329-87723713	29.2221	21.5809	-0.437302	-1.1046	0.0002	0.00376966
ENSMUSG00000008601	Rab25	3:88542028-88548300	95.1735	70.324	-0.436543	-1.21382	0.00035	0.00609009
ENSMUSG00000071042	Rasgrp3	17:75435904-75529043	18.7492	13.8885	-0.432939	-1.23625	0.0007	0.0106841
ENSMUSG00000030107	Usp18	6:121245905-121272685	24.7098	18.3269	-0.431122	-1.0173	0.00215	0.0258257
ENSMUSG00000009073	Nf2	11:4765844-4849536	36.6131	27.2012	-0.428692	-0.828769	0.00355	0.038375
ENSMUSG00000043003	Rasef	4:73714578-73790709	10.3976	7.72709	-0.428252	-1.14695	0.00095	0.0134746
ENSMUSG00000039865	Slc44a3	3:121459527-121536206	16.9145	12.5787	-0.427275	-1.08157	0.00225	0.0266171
ENSMUSG00000048644	Ctxn1	8:4257659-4259274	31.4349	23.3866	-0.426683	-1.03165	0.00335	0.0366646
ENSMUSG00000064337	mt-Rnr1	MT:69-1024	95.4371	71.0783	-0.425141	-1.19043	0.0006	0.00954156
ENSMUSG00000006386	Tek	4:94739288-94874976	47.6345	35.4819	-0.424922	-0.798317	0.00075	0.0112636
ENSMUSG00000061232	H2-K1	17:33996016-34000333	701.583	522.638	-0.424802	-1.15575	0.0002	0.00376966
ENSMUSG00000042745	Id1	2:152736250-152737410	51.9608	38.7184	-0.424404	-1.03079	0.0031	0.034493
ENSMUSG00000026355	Mcm6	1:128331589-128359664	55.7954	41.5767	-0.424371	-1.2775	0.0002	0.00376966
ENSMUSG00000027315	Spint1	2:119237361-119249527	189.428	141.32	-0.422688	-1.28855	0.0002	0.00376966
ENSMUSG00000059182	Skap2	6:51857421-52012549	61.9574	46.3021	-0.420199	-0.881537	0.0021	0.0253335
ENSMUSG00000054693	Adam10	9:70678996-70780229	93.061	69.5648	-0.41982	-1.31171	0.0002	0.00376966
ENSMUSG00000016758	Bik	15:83526861-83544635	40.7179	30.4504	-0.4192	-0.984427	0.0049	0.0488678
ENSMUSG00000064181	Rab3ip	10:116905783-116950380	25.8951	19.371	-0.418778	-1.1808	0.00115	0.0157391
ENSMUSG00000037681	Esyt3	9:99307582-99358557	13.5312	10.1223	-0.418745	-0.815235	0.0039	0.0413
ENSMUSG00000028973	Abcb8	5:24393662-24410054	20.9191	15.6817	-0.415737	-0.875377	0.0028	0.0319396
ENSMUSG00000028293	Slc35a1	4:34663256-34687438	49.264	36.9363	-0.415496	-1.06438	0.00085	0.012433
ENSMUSG00000005609	Ctr9	7:111028950-111056377	139.127	104.347	-0.415018	-0.925424	0.00015	0.00299616
ENSMUSG00000020674	Pxdn	12:29938035-30017658	121.966	91.491	-0.414776	-1.21264	0.00025	0.00455909
ENSMUSG00000040710	St8sia4	1:95587681-95667571	21.6909	16.275	-0.414434	-1.23439	0.00045	0.00755849
ENSMUSG00000027951	Adar	3:89715021-89764632	12.6037	9.46874	-0.412603	-0.785354	0.00395	0.0417037
ENSMUSG00000024451	Arap3	18:37972623-37997574	12.8268	9.63808	-0.41234	-1.15735	0.00135	0.0179344
ENSMUSG00000006717	Acot13	13:24817947-24831517	90.5814	68.1147	-0.411247	-1.04148	0.0041	0.0429643
ENSMUSG00000027634	Ndrg3	2:156927344-156992056	20.8459	15.6774	-0.411081	-0.933424	0.0014	0.0184071
ENSMUSG00000052921	Arhgef15	11:68943154-68957480	15.9709	12.0116	-0.411023	-1.1081	0.0012	0.0162806
ENSMUSG00000072949	Acot1	12:84009501-84017670	23.0492	17.3378	-0.410794	-0.993775	0.0043	0.0445285
ENSMUSG00000019818	Cd164	10:41519413-41531048	622.462	468.247	-0.410715	-0.919236	0.00305	0.0340717
ENSMUSG00000030605	Mfge8	7:79133767-79149060	707.778	532.501	-0.410513	-1.17699	0.00125	0.016845
ENSMUSG00000054690	Emcn	3:137341066-137432185	622.712	469.735	-0.406718	-1.06213	0.0029	0.0327873
ENSMUSG00000089876	Tmem102	11:69803602-69805624	23.359	17.6346	-0.405566	-1.04876	0.00295	0.0332188
ENSMUSG00000017707	Serinc3	2:163623271-163645801	602.875	455.43	-0.404627	-1.05084	0.00135	0.0179344
ENSMUSG00000020432	Tcn2	11:3917191-3932159	83.3214	62.9604	-0.404244	-1.23637	0.00075	0.0112636
ENSMUSG00000025195	Dnmbp	19:43846820-43940191	11.6342	8.79473	-0.403661	-1.06703	0.0029	0.0327873
ENSMUSG00000019139	Isyna1	8:70594372-70597290	120.103	90.8335	-0.40298	-0.920065	0.0005	0.00824061
ENSMUSG00000038967	Pdk2	11:95026257-95041354	22.9131	17.3363	-0.402375	-0.892017	0.0037	0.0397213
ENSMUSG00000024130	Abca3	17:24351949-24414542	22.0966	16.7201	-0.402242	-1.03268	0.00155	0.019895
ENSMUSG00000026664	Phyh	2:4919018-4938730	63.5506	48.0988	-0.401903	-1.04616	0.00115	0.0157391
ENSMUSG00000024420	Zfp521	18:13687012-13972733	8.23049	6.22982	-0.401788	-1.09741	0.00195	0.0238726
ENSMUSG00000058258	Idi1	13:8885500-8892451	63.3748	47.9848	-0.40133	-1.16527	0.0003	0.00533916
ENSMUSG00000029810	Tmem176b	6:48833817-48845869	498.802	377.807	-0.400819	-1.05987	0.00245	0.0286214
ENSMUSG00000002308	Cd320	17:33843090-33849774	49.699	37.6722	-0.399715	-1.03128	0.00335	0.0366646
ENSMUSG00000031762	Mt2	8:94170747-94173568	607.753	461.873	-0.39599	-1.18068	0.001	0.0139721
ENSMUSG00000018427	Ypel2	11:86936424-86993707	22.4002	17.0533	-0.393462	-1.17904	0.00085	0.012433
ENSMUSG00000030218	Mgp	6:136872434-136875823	143.269	109.129	-0.392694	-1.01778	0.00385	0.0408321
ENSMUSG00000043587	Pxylp1	9:96823335-96892669	25.403	19.3628	-0.391711	-0.844873	0.00185	0.0230095
ENSMUSG00000023243	Kcnk5	14:20140057-20181782	22.6619	17.3128	-0.388426	-1.10607	0.00165	0.0210057
ENSMUSG00000005803	Sqrdl	2:122765236-122809569	37.9649	29.0041	-0.388407	-0.845983	0.0026	0.0300487
ENSMUSG00000078670	Fam174b	7:73737928-73776919	31.5642	24.1248	-0.387773	-1.11016	0.0015	0.0194129
ENSMUSG00000040296	Ddx58	4:40203772-40239828	31.86	24.4089	-0.384339	-0.813651	0.0015	0.0194129
ENSMUSG00000002504	Slc9a3r2	17:24639281-24650305	57.7663	44.3707	-0.380618	-1.14777	0.00085	0.012433
ENSMUSG00000046806	3110062M04Rik	6:34863145-34878060	15.4481	11.8757	-0.379423	-0.898186	0.005	0.0496184
ENSMUSG00000030256	Bhlhe41	6:145858242-145865558	60.2977	46.3891	-0.378316	-1.18525	0.0009	0.0129752
ENSMUSG00000071714	Csf2rb2	15:78282516-78305603	16.1782	12.4477	-0.378171	-1.07789	0.00215	0.0258257
ENSMUSG00000027435	Cd93	2:148436639-148443563	35.4416	27.2751	-0.377856	-1.17485	0.00045	0.00755849
ENSMUSG00000031465	Angpt2	8:18595130-18803189	178.167	137.357	-0.375301	-1.11832	0.00105	0.0145549
ENSMUSG00000019066	Rab3d	9:21907490-21918192	18.4292	14.2219	-0.373873	-0.81317	0.00275	0.0314971
ENSMUSG00000034424	Gcsh	8:116981809-116993537	38.2945	29.5537	-0.373802	-0.971877	0.00475	0.047779
ENSMUSG00000026814	Eng	2:32646594-32704145	120.89	93.3634	-0.372765	-0.954322	0.0044	0.0452305
ENSMUSG00000017210	Med24	11:98704590-98729435	36.2045	27.9613	-0.372735	-0.535863	0.00395	0.0417037
ENSMUSG00000022673	Mcm4	16:15623896-15637400	25.5753	19.7616	-0.372054	-1.10115	0.0018	0.0224472
ENSMUSG00000038879	Nipal2	15:34572798-34678706	25.2631	19.5648	-0.368767	-1.09964	0.00205	0.0248156
ENSMUSG00000031765	Mt1	8:94179081-94180327	1304.5	1010.7	-0.36814	-1.1702	0.00075	0.0112636
ENSMUSG00000039168	Dap	15:31224313-31274341	130.975	101.619	-0.36612	-0.724306	0.00355	0.038375
ENSMUSG00000064373	Selenop	15:3268546-3280508	195.743	152.22	-0.362803	-0.983449	0.00155	0.019895
ENSMUSG00000038628	Polr3k	2:181864336-181870830	22.3706	17.4348	-0.359635	-0.987135	0.0042	0.043816
ENSMUSG00000041417	Pik3r1	13:101680562-101768217	44.9088	35.0185	-0.358882	-0.90432	0.0033	0.0362871
ENSMUSG00000034845	Plvap	8:71497764-71511752	201.565	157.333	-0.357425	-1.11395	0.002	0.0243573
ENSMUSG00000064367	mt-Nd5	MT:11741-14070	510.633	398.848	-0.356448	-1.07494	0.00185	0.0230095
ENSMUSG00000019312	Grb7	11:98446393-98455373	41.6226	32.5186	-0.3561	-1.02924	0.0019	0.0234239
ENSMUSG00000001036	Epn2	11:61517248-61579687	28.3722	22.2185	-0.352712	-0.615571	0.00475	0.047779
ENSMUSG00000041378	Cldn5	16:18776846-18778260	103.11	80.7577	-0.352517	-1.07272	0.0027	0.0310003
ENSMUSG00000019929	Dcn	10:97479499-97518162	65.6498	51.4455	-0.351745	-1.00958	0.0046	0.0466714
ENSMUSG00000063856	Gpx1	9:108338902-108340343	529.227	414.992	-0.350802	-1.07367	0.00265	0.0305511
ENSMUSG00000027006	Dnajc10	2:80315465-80354043	55.7294	43.7616	-0.348773	-1.05233	0.0016	0.0204247
ENSMUSG00000046434	Hnrnpa1	15:103240431-103244955	153.168	120.34	-0.347995	-1.13012	0.00135	0.0179344
ENSMUSG00000018585	Atox1	11:55446640-55461239	329.757	259.104	-0.347873	-0.950311	0.00435	0.0448149
ENSMUSG00000022982	Sod1	16:90220741-90226322	916.816	721.087	-0.346459	-1.13006	0.00095	0.0134746
ENSMUSG00000022098	Bmp1	14:70474556-70520260	28.2428	22.2197	-0.346045	-1.0456	0.00335	0.0366646
ENSMUSG00000001053	N4bp3	11:51643062-51650842	45.5245	35.8571	-0.344385	-0.967639	0.0036	0.038796
ENSMUSG00000074364	Ehd2	7:15946957-15967567	84.522	66.7044	-0.341545	-0.98829	0.0018	0.0224472
ENSMUSG00000064345	mt-Nd2	MT:3913-5016	223.861	177.222	-0.337049	-1.06703	0.0025	0.0290364
ENSMUSG00000018899	Irf1	11:53770013-53778374	50.4582	39.9485	-0.336947	-0.95236	0.004	0.0421365
ENSMUSG00000060802	B2m	2:122120107-122186189	1854.76	1468.93	-0.33647	-1.03557	0.0033	0.0362871
ENSMUSG00000027907	S100a11	3:93520487-93526287	1930.97	1530.11	-0.335686	-1.08598	0.0024	0.0281074
ENSMUSG00000033107	Rnf125	18:20944624-20983848	76.5777	60.8394	-0.331917	-0.973655	0.00485	0.0484724
ENSMUSG00000041445	Mmrn2	14:34375503-34404287	42.02	33.563	-0.324204	-1.01682	0.00445	0.0456109
ENSMUSG00000023915	Tnfrsf21	17:43016554-43089188	72.3117	57.7834	-0.323575	-1.04481	0.00305	0.0340717
ENSMUSG00000021253	Tgfb3	12:86056743-86079041	56.1572	45.1805	-0.31377	-0.991214	0.00495	0.0491917
ENSMUSG00000030095	Tmem43	6:91473702-91488463	99.5285	123.081	0.306423	0.884269	0.00435	0.0448149
ENSMUSG00000030662	Ipo5	14:120911193-120948042	54.4273	67.5685	0.312022	1.01502	0.00375	0.0401047
ENSMUSG00000024493	Lars	18:42202349-42262122	64.6733	80.4266	0.314503	1.01778	0.0048	0.0481096
ENSMUSG00000035530	Eif1	11:100319884-100322096	339.743	423.11	0.316588	0.854504	0.0038	0.040516
ENSMUSG00000043998	Mgat2	12:69184156-69186770	70.4889	87.8109	0.317005	1.01134	0.0042	0.043816
ENSMUSG00000022365	Derl1	15:57869501-57892418	69.5709	86.7156	0.317807	1.02381	0.00325	0.0358496
ENSMUSG00000033307	Mif	10:75859352-75860250	883.5	1101.54	0.318221	1.00933	0.00385	0.0408321
ENSMUSG00000032115	Hyou1	9:44379489-44392369	64.0018	79.8733	0.3196	0.788632	0.0046	0.0466714
ENSMUSG00000021149	Gtpbp4	13:8972070-8996017	49.0653	61.3118	0.321462	1.02642	0.0029	0.0327873
ENSMUSG00000047407	Tgif1	17:70844204-70853546	191.147	239.56	0.325703	0.993284	0.003	0.033647
ENSMUSG00000018965	Ywhah	5:33018815-33027966	218.069	273.449	0.326488	1.05415	0.00225	0.0266171
ENSMUSG00000071796	6820431F20Rik	8:20262612-20424814	63.809	80.0237	0.326667	1.01004	0.0036	0.038796
ENSMUSG00000025064	Col17a1	19:47646343-47692094	111.286	139.58	0.326822	0.973139	0.005	0.0496184
ENSMUSG00000021595	Nsun2	13:69497958-69635780	120.156	150.72	0.326955	0.993809	0.0032	0.0354652
ENSMUSG00000009291	Pttg1ip	10:77581719-77598732	348.887	438.399	0.329485	0.943145	0.00405	0.0425356
ENSMUSG00000020044	Timp3	10:86055124-86498896	74.5128	93.6633	0.329994	0.868081	0.0031	0.034493
ENSMUSG00000054889	Dsp	13:38150476-38198577	18.6035	23.4314	0.332865	1.05502	0.0022	0.026269
ENSMUSG00000020097	Sgpl1	10:61098641-61147703	71.1116	89.6347	0.333974	0.867478	0.0026	0.0300487
ENSMUSG00000026615	Eprs	1:185363043-185428360	74.4971	93.9149	0.33417	1.06087	0.0021	0.0253335
ENSMUSG00000059263	Usp47	7:112023503-112111661	41.2208	52.0055	0.335292	1.08464	0.0022	0.026269
ENSMUSG00000022512	Cldn1	16:26356641-26371841	33.1476	41.8372	0.335885	0.999413	0.00425	0.0442719
ENSMUSG00000020571	Pdia6	12:17266544-17329359	457.895	578.187	0.33652	0.96103	0.00415	0.0433911
ENSMUSG00000025935	Tram1	1:13564697-13589910	104.785	132.462	0.33815	1.06181	0.0019	0.0234239
ENSMUSG00000046062	Ppp1r15b	1:133128675-133139783	33.9986	43.0065	0.339079	1.07103	0.003	0.033647
ENSMUSG00000022146	Osmr	15:6813576-6874969	53.4841	67.673	0.33947	0.907	0.00325	0.0358496
ENSMUSG00000039234	Sec24d	3:123267454-123365641	49.4381	62.6324	0.341286	1.00954	0.0023	0.0270491
ENSMUSG00000068220	Lgals1	15:78926724-78930465	243.803	309.226	0.342947	1.06238	0.0027	0.0310003
ENSMUSG00000067818	Myl9	2:156775419-156781658	177.96	225.715	0.342948	0.867349	0.003	0.033647
ENSMUSG00000036533	Cdc42ep3	17:79334024-79358022	38.4761	48.8029	0.343003	1.00421	0.0048	0.0481096
ENSMUSG00000040813	Tex264	9:106658745-106685927	67.3339	85.5022	0.344628	0.991528	0.0031	0.034493
ENSMUSG00000062929	Cfl2	12:54858816-54862877	39.3453	49.9622	0.344647	1.07901	0.0022	0.026269
ENSMUSG00000000127	Fer	17:63896017-64139494	21.0817	26.8128	0.346935	1.00772	0.0047	0.0474119
ENSMUSG00000042207	Kdm5b	1:134560170-134635285	31.8084	40.4568	0.346974	1.0617	0.00205	0.0248156
ENSMUSG00000020393	Kremen1	11:5191551-5261558	16.0915	20.4769	0.347702	1.03875	0.00385	0.0408321
ENSMUSG00000024150	Mcfd2	17:87254657-87265935	118.461	150.748	0.347734	0.795336	0.0043	0.0445285
ENSMUSG00000053907	Mat2a	6:72432798-72440610	167.587	213.312	0.348053	0.881688	0.0015	0.0194129
ENSMUSG00000061024	Rrs1	1:9545407-9547455	33.555	42.7103	0.348058	1.01356	0.0048	0.0481096
ENSMUSG00000037465	Klf10	15:38294412-38300707	67.1369	85.5138	0.349051	1.12605	0.0018	0.0224472
ENSMUSG00000041483	Zfp281	1:136624900-136630053	14.2039	18.0932	0.349155	1.04354	0.0031	0.034493
ENSMUSG00000075701	Selenos	7:66079648-66089405	115.412	147.202	0.351007	1.058	0.0029	0.0327873
ENSMUSG00000068739	Sars	3:108424864-108445209	156.422	199.844	0.353434	0.98691	0.00305	0.0340717
ENSMUSG00000033228	Scaf11	15:96411697-96460843	20.1047	25.6921	0.353792	1.13933	0.00085	0.012433
ENSMUSG00000026123	Plekhb2	1:34849975-34879580	42.8734	54.7923	0.353891	0.610643	0.00295	0.0332188
ENSMUSG00000020250	Txnrd1	10:82859205-82897724	125.02	160.007	0.355973	1.12727	0.0014	0.0184071
ENSMUSG00000029657	Hsph1	5:149614286-149636376	88.6042	113.42	0.356225	0.717358	0.0015	0.0194129
ENSMUSG00000075254	Heg1	16:33684465-33819934	36.6215	46.9207	0.357535	0.987629	0.0048	0.0481096
ENSMUSG00000030403	Vasp	7:19256928-19271817	36.0334	46.1816	0.357983	0.85892	0.00375	0.0401047
ENSMUSG00000019970	Sgk1	10:21882183-21999903	224.58	288.009	0.358887	0.871742	0.00235	0.0275909
ENSMUSG00000001435	Col18a1	10:77032240-77166548	73.4308	94.2729	0.360458	1.06069	0.00325	0.0358496
ENSMUSG00000046962	Zbtb21	16:97947434-97962621	8.79545	11.3004	0.36154	1.02126	0.00365	0.0392445
ENSMUSG00000046761	Fam83h	15:76001092-76046981	29.4776	37.8871	0.362086	1.14748	0.00065	0.0100743
ENSMUSG00000038418	Egr1	18:34859822-34864984	41.1239	52.856	0.362088	1.13094	0.0014	0.0184071
ENSMUSG00000029777	Gars	6:55038006-55079500	124.018	159.465	0.362688	1.18127	0.00065	0.0100743
ENSMUSG00000022836	Mylk	16:34745209-35002420	8.48132	10.9121	0.363573	1.0371	0.00295	0.0332188
ENSMUSG00000024927	Rela	19:5637482-5648130	74.8181	96.2736	0.363753	1.16151	0.0011	0.0151731
ENSMUSG00000016256	Ctsz	2:174415803-174439039	192.095	247.386	0.364941	1.05588	0.003	0.033647
ENSMUSG00000020423	Btg2	1:134075169-134079120	83.8368	107.973	0.365019	1.17834	0.0007	0.0106841
ENSMUSG00000058672	Tubb2a	13:34074300-34078008	52.2194	67.2631	0.36523	1.08023	0.00245	0.0286214
ENSMUSG00000021477	Ctsl	13:64363213-64370306	782.135	1007.85	0.365786	1.04276	0.0033	0.0362871
ENSMUSG00000004952	Rasa4	5:136083915-136111860	37.6907	48.5837	0.366263	0.820241	0.00295	0.0332188
ENSMUSG00000031930	Wwp2	8:107436364-107558595	46.4037	59.8341	0.366728	0.871172	0.0023	0.0270491
ENSMUSG00000007613	Tgfbr1	4:47353221-47414931	23.1284	29.823	0.366761	1.07442	0.00225	0.0266171
ENSMUSG00000027808	Serp1	3:58519816-58557501	87.2169	112.466	0.366804	1.1056	0.00185	0.0230095
ENSMUSG00000022614	Lmf2	15:89351003-89355659	41.597	53.6885	0.368133	1.15901	0.001	0.0139721
ENSMUSG00000030103	Bhlhe40	6:108577038-108666925	100.757	130.047	0.368154	1.04855	0.00085	0.012433
ENSMUSG00000025981	Coq10b	1:55051318-55072702	58.8315	75.9579	0.368611	1.10831	0.0013	0.0174185
ENSMUSG00000038991	Txndc5	13:38500272-38528824	78.9102	101.897	0.36883	1.1938	0.001	0.0139721
ENSMUSG00000026478	Lamc1	1:153218921-153332786	13.2436	17.1024	0.368906	1.02176	0.00195	0.0238726
ENSMUSG00000018481	Appbp2	11:85187261-85238304	19.4858	25.1741	0.369519	1.15522	0.00095	0.0134746
ENSMUSG00000041238	Rbbp8	18:11633275-11743207	18.7519	24.2319	0.369873	1.0866	0.0022	0.026269
ENSMUSG00000019866	Aim1	10:43901806-44148853	22.7244	29.3748	0.370333	1.13617	0.0015	0.0194129
ENSMUSG00000026509	Capn2	1:182467259-182517608	90.9128	117.655	0.372004	1.15474	0.00065	0.0100743
ENSMUSG00000022744	Cldnd1	16:58727909-58734251	76.3907	99.0084	0.374154	1.01596	0.00115	0.0157391
ENSMUSG00000019889	Ptprk	10:28074819-28597397	78.5333	101.877	0.375453	1.18699	0.00075	0.0112636
ENSMUSG00000022676	Snai2	16:14705851-14709395	37.5779	48.7514	0.375559	1.08465	0.00225	0.0266171
ENSMUSG00000054716	Zfp771	7:127244273-127254803	33.6988	43.799	0.378198	1.28102	0.0049	0.0488678
ENSMUSG00000037851	Iars	13:49682099-49734267	53.551	69.6124	0.37843	0.707498	0.0008	0.0119
ENSMUSG00000030876	Mettl9	7:121033251-121078329	45.1697	58.7833	0.38005	1.01315	0.0043	0.0445285
ENSMUSG00000043421	Hilpda	6:29272487-29275446	126.13	164.226	0.380771	1.11205	0.0019	0.0234239
ENSMUSG00000079614	Seh1l	18:67774875-67795461	54.6631	71.2504	0.38233	1.23397	0.0005	0.00824061
ENSMUSG00000037405	Icam1	9:21015984-21039036	72.6266	94.6853	0.382643	1.15636	0.0012	0.0162806
ENSMUSG00000027613	Eif6	2:155819831-155834854	242.183	315.796	0.382899	1.18293	0.00035	0.00609009
ENSMUSG00000019951	Uhrf1bp1l	10:89744990-89819869	18.1897	23.7258	0.38333	1.2122	0.0005	0.00824061
ENSMUSG00000019487	Trip10	17:57249450-57263697	48.3643	63.1083	0.383887	1.18583	0.00075	0.0112636
ENSMUSG00000028300	3110043O21Rik	4:35191284-35262222	24.9341	32.575	0.385643	1.0203	0.0023	0.0270491
ENSMUSG00000008393	Carhsp1	16:8658586-8672153	81.91	107.171	0.387807	1.26	0.00065	0.0100743
ENSMUSG00000074656	Eif2s2	2:154791095-155051012	96.0477	125.927	0.390762	1.16333	0.0005	0.00824061
ENSMUSG00000035245	Eogt	6:97110023-97151720	18.7745	24.6178	0.390928	0.6292	0.00285	0.0324046
ENSMUSG00000027111	Itga6	2:71745615-71858416	54.2152	71.137	0.391904	0.91172	0.00065	0.0100743
ENSMUSG00000029135	Fosl2	5:32135800-32157842	11.0376	14.4974	0.393373	1.07774	0.002	0.0243573
ENSMUSG00000053560	Ier2	8:84661330-84662852	88.7747	116.618	0.393565	1.23416	0.0004	0.00685812
ENSMUSG00000033006	Sox10	15:79154912-79164490	10.8623	14.2707	0.393722	0.991296	0.0047	0.0474119
ENSMUSG00000023348	Trip6	5:137309653-137314404	31.7772	41.8278	0.39647	0.781547	0.00345	0.0375542
ENSMUSG00000017607	Tns4	11:99065677-99089306	27.7369	36.5283	0.397211	1.16306	0.00085	0.012433
ENSMUSG00000006219	Fblim1	4:141576061-141606096	59.9369	79.0058	0.398514	0.869819	0.00035	0.00609009
ENSMUSG00000022992	Kansl2	15:98518820-98534244	50.7827	66.942	0.398573	1.23416	0.00075	0.0112636
ENSMUSG00000026341	Actr3	1:125392904-125435727	147.174	194.263	0.400485	1.05789	0.00045	0.00755849
ENSMUSG00000022769	Sdf2l1	16:17130137-17132383	90.7721	119.841	0.400803	1.16553	0.00095	0.0134746
ENSMUSG00000035649	Zcchc7	4:44755876-44932215	29.2694	38.669	0.401786	0.887126	0.0019	0.0234239
ENSMUSG00000038776	Ephx1	1:180976157-181020904	34.4539	45.5266	0.402042	1.14237	0.0016	0.0204247
ENSMUSG00000032217	Rnf111	9:70425423-70503725	11.7805	15.5679	0.402175	1.15835	0.001	0.0139721
ENSMUSG00000034667	Xpot	10:121587379-121626316	19.221	25.4555	0.405293	1.27769	0.00025	0.00455909
ENSMUSG00000048058	Ldlrad3	2:101950202-102186385	10.7595	14.2535	0.405708	1.09999	0.0019	0.0234239
ENSMUSG00000021508	Cxcl14	13:56288646-56296551	45.1322	59.8608	0.407453	1.17569	0.0007	0.0106841
ENSMUSG00000030245	Golt1b	6:142387220-142403858	48.8908	64.8509	0.407563	0.765475	0.00385	0.0408321
ENSMUSG00000026305	Lrrfip1	1:90998736-91128944	109.061	144.707	0.408007	0.398427	0.0017	0.0214093
ENSMUSG00000047777	Phf13	4:151989632-151996258	16.9059	22.4399	0.408532	1.16405	0.00105	0.0145549
ENSMUSG00000024359	Hspa9	18:34937413-34954357	288.041	382.811	0.41036	1.23349	0.00035	0.00609009
ENSMUSG00000020653	Klf11	12:24651370-24662774	15.2584	20.2914	0.411258	1.00816	0.00095	0.0134746
ENSMUSG00000026768	Itga8	2:12106631-12312315	10.4611	13.914	0.411501	0.967709	0.0008	0.0119
ENSMUSG00000022443	Myh9	15:77760586-77842175	68.6662	91.3664	0.412062	1.0839	0.00025	0.00455909
ENSMUSG00000005483	Dnajb1	8:83608192-83612653	43.3395	57.6976	0.41283	1.3019	0.00025	0.00455909
ENSMUSG00000026142	Rhbdd1	1:82316451-82445366	30.1892	40.1955	0.413001	1.28616	0.00045	0.00755849
ENSMUSG00000022241	Tars	15:11383662-11399658	79.6563	106.074	0.413215	1.33381	0.00015	0.00299616
ENSMUSG00000037933	Bicd2	13:49341548-49387025	13.3567	17.7904	0.413532	1.21579	0.0006	0.00954156
ENSMUSG00000000530	Acvrl1	15:101128521-101145336	22.9627	30.5867	0.413616	0.828208	0.0047	0.0474119
ENSMUSG00000025278	Flnb	14:7817956-7951588	59.9538	79.879	0.413967	1.30994	0.0004	0.00685812
ENSMUSG00000020062	Slc5a8	10:88885991-88929505	21.5979	28.7822	0.414287	1.24237	0.00055	0.00887713
ENSMUSG00000031273	Col4a6	X:141165402-141474076	8.53008	11.3676	0.414291	1.16608	0.00055	0.00887713
ENSMUSG00000026639	Lamb3	1:193203037-193343878	117.862	157.092	0.414512	1.26213	5e-05	0.00116628
ENSMUSG00000079037	Prnp	2:131909927-131956130	97.5312	130.013	0.414724	1.20754	0.00035	0.00609009
ENSMUSG00000061527	Krt5	15:101707069-101712891	344.71	459.636	0.415109	1.21199	0.0006	0.00954156
ENSMUSG00000044786	Zfp36	7:28376783-28392708	33.8076	45.1188	0.416382	1.13565	0.0017	0.0214093
ENSMUSG00000039753	Fbxl5	5:43744614-43843986	61.4024	81.9492	0.416434	1.16307	0.0003	0.00533916
ENSMUSG00000017670	Elmo2	2:165288030-165326479	25.3859	33.8898	0.416825	1.05945	0.0003	0.00533916
ENSMUSG00000033306	Lpp	16:24391611-24992576	23.7211	31.673	0.417083	1.32739	0.0002	0.00376966
ENSMUSG00000037031	Tspan15	10:62185395-62231218	8.68206	11.5956	0.417469	1.04899	0.0033	0.0362871
ENSMUSG00000005312	Ubqln1	13:58176155-58215653	53.416	71.3445	0.41753	1.32012	5e-05	0.00116628
ENSMUSG00000070436	Serpinh1	7:99345375-99353239	129.827	173.447	0.417902	1.22157	0.0002	0.00376966
ENSMUSG00000022462	Slc38a2	15:96687393-96699698	128.139	171.22	0.418145	1.30296	0.00025	0.00455909
ENSMUSG00000022752	Tomm70a	16:57121713-57154530	18.8968	25.2815	0.41994	1.18986	0.0008	0.0119
ENSMUSG00000042406	Atf4	15:80255183-80257540	159.779	213.926	0.421032	1.35386	5e-05	0.00116628
ENSMUSG00000021051	Ppp2r5e	12:75450882-75596200	14.0185	18.7722	0.421259	1.23334	0.00095	0.0134746
ENSMUSG00000028232	Tmem68	4:3549040-3574853	13.1604	17.6245	0.421383	0.808819	0.00255	0.0295682
ENSMUSG00000032997	Chpf	1:75474568-75479307	10.3251	13.8349	0.42215	1.036	0.00405	0.0425356
ENSMUSG00000036427	Gpi1	7:34201329-34230336	216.958	290.809	0.422654	1.13	0.0002	0.00376966
ENSMUSG00000018143	Mafk	5:139791512-139826885	37.2794	49.9746	0.422816	1.02531	0.0035	0.0379221
ENSMUSG00000030782	Tgfb1i1	7:128246811-128255699	53.0544	71.1607	0.423611	1.13592	0.0018	0.0224472
ENSMUSG00000019923	Zwint	10:72654844-72674964	164.02	220.077	0.424137	1.31507	0.0002	0.00376966
ENSMUSG00000000078	Klf6	13:5861488-5870393	124.273	166.846	0.425011	1.35939	5e-05	0.00116628
ENSMUSG00000023977	Ubr2	17:46928291-47010532	11.1478	14.9723	0.425541	1.29412	0.00025	0.00455909
ENSMUSG00000032060	Cryab	9:50751077-50756636	105.03	141.119	0.42611	1.21945	0.00055	0.00887713
ENSMUSG00000005413	Hmox1	8:75093620-75100589	606.122	816.191	0.429298	1.25795	0.0002	0.00376966
ENSMUSG00000025050	Pcgf6	19:47033618-47050845	15.1885	20.4955	0.432323	1.1083	0.00135	0.0179344
ENSMUSG00000037712	Fermt2	14:45458791-45530118	66.7047	90.0841	0.433484	0.821527	0.0013	0.0174185
ENSMUSG00000022074	Tnfrsf10b	14:69767471-69784403	7.87522	10.6377	0.4338	1.07216	0.0023	0.0270491
ENSMUSG00000021367	Edn1	13:42301269-42307989	13.1713	17.8009	0.434553	1.11585	0.0014	0.0184071
ENSMUSG00000033365	Ipo13	4:117894485-117914999	23.0161	31.1069	0.434588	0.777146	0.002	0.0243573
ENSMUSG00000010660	Plcd1	9:119071526-119093502	13.0118	17.6031	0.436013	1.08793	0.00145	0.0189052
ENSMUSG00000019907	Ppp1r12a	10:108162399-108277575	21.3867	28.9356	0.43613	1.30844	0.00015	0.00299616
ENSMUSG00000024421	Lama3	18:12333818-12583013	42.0854	56.9736	0.436975	1.37807	5e-05	0.00116628
ENSMUSG00000005103	Wdr1	5:38526812-38563221	396.472	537.326	0.438581	1.29052	0.00015	0.00299616
ENSMUSG00000042116	Vwa1	4:155761177-155776161	42.1787	57.1992	0.43948	1.28591	0.0004	0.00685812
ENSMUSG00000025885	Myo5b	18:74440935-74771493	6.84308	9.28305	0.439954	0.61964	0.0048	0.0481096
ENSMUSG00000027533	Fabp5	3:10012547-10016607	71.4522	97.0106	0.441163	1.21534	0.00065	0.0100743
ENSMUSG00000028207	Asph	4:9267322-9669350	43.4566	59.0284	0.441837	1.21824	0.0003	0.00533916
ENSMUSG00000024563	Smad2	18:76241579-76305731	25.4198	34.5385	0.442254	1.05271	0.001	0.0139721
ENSMUSG00000027276	Jag1	2:137081455-137116644	10.509	14.2904	0.443421	1.23634	0.0001	0.0021308
ENSMUSG00000036894	Rap2b	3:61358548-61368430	4.61932	6.28514	0.444265	1.04736	0.0027	0.0310003
ENSMUSG00000031274	Col4a5	X:141475384-141689234	9.69951	13.2028	0.444856	1.19473	0.00055	0.00887713
ENSMUSG00000037379	Spon2	5:33198183-33218455	52.1806	71.0705	0.445737	1.20685	0.0006	0.00954156
ENSMUSG00000028683	Eif2b3	4:117019401-117087306	33.2674	45.3119	0.44578	1.17475	0.0004	0.00685812
ENSMUSG00000033350	Chst2	9:95399291-95406722	3.6407	4.95929	0.445917	1.09691	0.0018	0.0224472
ENSMUSG00000032714	Syde1	10:78584502-78591964	7.57367	10.3225	0.446734	1.10015	0.00105	0.0145549
ENSMUSG00000057101	Zfp180	7:24081923-24107713	20.2251	27.5732	0.447119	1.32856	0.0001	0.0021308
ENSMUSG00000025277	Abhd6	14:8002901-8056555	18.4613	25.1841	0.448013	1.09237	0.00155	0.019895
ENSMUSG00000025403	Shmt2	10:127514938-127522444	62.3606	85.0901	0.448355	1.36123	5e-05	0.00116628
ENSMUSG00000041548	Hspb8	5:116408490-116422864	71.5943	97.6995	0.448507	1.40688	5e-05	0.00116628
ENSMUSG00000059811	Atl2	17:79848391-79896123	15.262	20.8285	0.448612	1.29338	0.0002	0.00376966
ENSMUSG00000042215	Bag2	1:33745483-33757795	38.6113	52.7154	0.449203	1.00267	0.0001	0.0021308
ENSMUSG00000032366	Tpm1	9:67022589-67049406	461.323	629.857	0.449246	1.29303	0.00015	0.00299616
ENSMUSG00000039232	Stx11	10:12939982-12964259	11.1757	15.2626	0.44963	1.10399	0.00225	0.0266171
ENSMUSG00000029860	Zyx	6:42328712-42381215	82.3674	112.529	0.450149	1.27041	0.0002	0.00376966
ENSMUSG00000042284	Itga1	13:114958078-115101964	5.18408	7.08279	0.45023	1.09775	0.00235	0.0275909
ENSMUSG00000000567	Sox9	11:112782223-112787760	51.8041	70.7978	0.450639	1.4318	5e-05	0.00116628
ENSMUSG00000001473	Tubb6	18:67390716-67402748	149.352	204.405	0.452713	1.4291	0.0001	0.0021308
ENSMUSG00000074994	Qser1	2:104754794-104816696	2.77117	3.79425	0.453322	1.14448	0.0008	0.0119
ENSMUSG00000037408	Cnnm4	1:36471619-36508764	4.55569	6.23761	0.453324	1.04023	0.0028	0.0319396
ENSMUSG00000010095	Slc3a2	19:8706881-8723369	487.936	668.232	0.453658	1.09531	5e-05	0.00116628
ENSMUSG00000041057	Wdr43	17:71616214-71659031	51.172	70.1056	0.454176	1.45869	5e-05	0.00116628
ENSMUSG00000025921	Rdh10	1:16105773-16133734	34.7677	47.6545	0.454867	1.34303	0.00025	0.00455909
ENSMUSG00000018920	Cxcl16	11:70453982-70466202	32.3874	44.4028	0.455217	1.25065	0.00045	0.00755849
ENSMUSG00000022434	Fam118a	15:85037061-85062828	19.2369	26.3777	0.455442	1.26349	0.0004	0.00685812
ENSMUSG00000048376	F2r	13:95601803-95618459	11.5918	15.905	0.456376	1.07546	0.00335	0.0366646
ENSMUSG00000020184	Mdm2	10:117688887-117710758	46.0865	63.2385	0.456459	0.858677	0.00035	0.00609009
ENSMUSG00000035372	1810055G02Rik	19:3708332-3717881	26.3233	36.1269	0.456735	1.27594	0.0003	0.00533916
ENSMUSG00000003541	Ier3	17:35821683-35822923	362.419	497.557	0.457206	1.43342	5e-05	0.00116628
ENSMUSG00000027367	Stard7	2:127270217-127298932	24.0265	33.0016	0.457911	0.943887	0.00015	0.00299616
ENSMUSG00000048701	Ccdc6	10:70097120-70193200	13.5283	18.597	0.459091	1.09041	5e-05	0.00116628
ENSMUSG00000045767	B230219D22Rik	13:55693123-55703499	23.3396	32.0863	0.459182	1.39375	5e-05	0.00116628
ENSMUSG00000029020	Mfn2	4:147873598-147904704	25.6545	35.2852	0.459848	1.31867	0.0001	0.0021308
ENSMUSG00000022505	Emp2	16:10281748-10313968	84.4098	116.103	0.459924	1.49202	5e-05	0.00116628
ENSMUSG00000024922	Ovol1	19:5512527-5560575	8.84668	12.1726	0.460432	1.13741	0.00095	0.0134746
ENSMUSG00000003992	Ssbp2	13:91460282-91786148	29.3026	40.3437	0.461316	1.03187	0.004	0.0421365
ENSMUSG00000004951	Hspb1	5:135887918-135889563	592.82	816.381	0.46165	1.48972	5e-05	0.00116628
ENSMUSG00000025666	Tmem47	X:81070693-81097872	49.3004	67.9157	0.462145	0.920273	0.0045	0.0458889
ENSMUSG00000031490	Eif4ebp1	8:27260328-27276674	179.974	247.934	0.462169	1.21828	0.0005	0.00824061
ENSMUSG00000030695	Aldoa	7:126795233-126830219	1808.32	2492.69	0.463052	1.14703	0.0008	0.0119
ENSMUSG00000020766	Galk1	11:116008456-116012719	54.5227	75.2043	0.463957	1.34794	0.0001	0.0021308
ENSMUSG00000027555	Car13	3:14641726-14663002	11.2453	15.5118	0.464045	1.13389	0.00125	0.016845
ENSMUSG00000058056	Palld	8:61511432-61928028	120.619	166.474	0.464843	1.12014	0.00055	0.00887713
ENSMUSG00000039929	Urb1	16:90751526-90810413	3.95413	5.45996	0.465532	0.816407	0.00285	0.0324046
ENSMUSG00000013236	Ptprs	17:56412430-56476483	11.3656	15.7033	0.4664	1.36442	0.00015	0.00299616
ENSMUSG00000046798	Cldn12	5:5489536-5514958	23.3717	32.3128	0.467344	0.911317	0.0002	0.00376966
ENSMUSG00000032501	Trib1	15:59648349-59656550	27.9024	38.5988	0.468167	1.44006	0.0001	0.0021308
ENSMUSG00000025130	P4hb	11:120560297-120573253	705.056	975.964	0.46909	0.768197	0.0005	0.00824061
ENSMUSG00000044221	Grsf1	5:88659447-88676171	19.1864	26.561	0.469226	1.19172	0.00035	0.00609009
ENSMUSG00000094870	Zfp131	13:119765186-119790805	11.2774	15.6137	0.469385	1.22793	0.00075	0.0112636
ENSMUSG00000059040	Eno1b	18:48045334-48048378	23.5143	32.5763	0.470286	1.25807	0.0005	0.00824061
ENSMUSG00000014905	Dnajb9	12:44205896-44210068	83.0321	115.041	0.470412	1.44978	5e-05	0.00116628
ENSMUSG00000026580	Selp	1:164115263-164220277	62.6567	86.8929	0.47177	1.47618	5e-05	0.00116628
ENSMUSG00000040152	Thbs1	2:118111875-118127133	461.946	640.777	0.472098	1.09826	0.001	0.0139721
ENSMUSG00000031770	Herpud1	8:94377871-94395377	90.8605	126.124	0.473113	1.40017	5e-05	0.00116628
ENSMUSG00000000811	Txnrd3	6:89643987-89675529	13.6625	18.9652	0.47313	1.27727	0.00035	0.00609009
ENSMUSG00000053398	Phgdh	3:98313169-98339990	41.3829	57.5326	0.475345	1.3851	5e-05	0.00116628
ENSMUSG00000047281	Sfn	4:133600555-133602168	182.119	253.253	0.475695	1.50072	5e-05	0.00116628
ENSMUSG00000032238	Rora	9:68653785-69388246	12.6911	17.649	0.475766	1.1925	0.00045	0.00755849
ENSMUSG00000021738	Atxn7	14:14012490-14107296	1.49549	2.08005	0.475998	0.966191	0.0043	0.0445285
ENSMUSG00000034317	Trim59	3:69035287-69044755	7.13695	9.92762	0.476139	0.9361	0.0044	0.0452305
ENSMUSG00000022378	Fam49b	15:63929096-64060448	21.7945	30.3385	0.477183	1.2544	0.0004	0.00685812
ENSMUSG00000072825	Cep170b	12:112722173-112746591	11.2246	15.6369	0.478286	1.32015	0.00035	0.00609009
ENSMUSG00000022855	Senp2	16:22009483-22049269	9.5295	13.2858	0.479417	1.32755	0.00015	0.00299616
ENSMUSG00000030987	Stim1	7:102267805-102437319	36.7244	51.2319	0.480303	1.22159	5e-05	0.00116628
ENSMUSG00000046694	Fam46b	4:133479355-133487938	8.09226	11.2948	0.481051	1.09276	0.00195	0.0238726
ENSMUSG00000000278	Scpep1	11:88905927-88955465	78.4928	109.568	0.481191	1.50981	5e-05	0.00116628
ENSMUSG00000026193	Fn1	1:71585519-71662843	19.302	26.9561	0.481865	1.12389	0.0001	0.0021308
ENSMUSG00000024381	Bin1	18:32359056-32435736	24.149	33.7372	0.482374	1.35804	5e-05	0.00116628
ENSMUSG00000021596	Mctp1	13:76384534-77031810	37.4014	52.267	0.482806	1.27489	0.0007	0.0106841
ENSMUSG00000002289	Angptl4	17:33773749-33781575	148.245	207.192	0.482983	1.17923	5e-05	0.00116628
ENSMUSG00000024431	Nr3c1	18:39410544-39491301	11.6139	16.2362	0.483352	1.05183	0.00125	0.016845
ENSMUSG00000023175	Bsg	10:79704490-79711969	786.807	1100.3	0.48382	1.45271	0.0001	0.0021308
ENSMUSG00000066324	Impad1	4:4762483-4793355	4.73074	6.61622	0.483942	1.25379	0.0005	0.00824061
ENSMUSG00000056749	Nfil3	13:52967208-52981073	35.7863	50.0546	0.484093	1.43067	5e-05	0.00116628
ENSMUSG00000002799	Jag2	12:112908589-112929495	5.37233	7.52475	0.486096	1.15475	0.00125	0.016845
ENSMUSG00000024528	Srfbp1	18:52465692-52490738	20.1455	28.248	0.487694	1.20932	0.001	0.0139721
ENSMUSG00000046733	Gprc5a	6:135065650-135084709	22.9456	32.2239	0.489911	1.35469	5e-05	0.00116628
ENSMUSG00000027257	Pacsin3	2:91250742-91264679	35.8304	50.3518	0.49086	1.04619	0.00055	0.00887713
ENSMUSG00000097850	4631405K08Rik	1:193507237-193510174	6.60315	9.28785	0.49219	1.02548	0.004	0.0421365
ENSMUSG00000054079	Utp18	11:93859242-93885766	28.0072	39.3983	0.492332	1.32128	0.00015	0.00299616
ENSMUSG00000034761	Map4k5	12:69746847-69987002	17.2376	24.2499	0.492419	1.25767	0.00025	0.00455909
ENSMUSG00000001627	Ifrd1	12:40201566-40248504	60.2047	84.7279	0.492962	0.979425	0.0001	0.0021308
ENSMUSG00000020023	Tmcc3	10:94311948-94612084	10.281	14.482	0.494273	1.1094	0.00055	0.00887713
ENSMUSG00000035104	Eva1a	6:82041042-82093099	7.6661	10.8022	0.494755	0.981422	0.00325	0.0358496
ENSMUSG00000002365	Snx9	17:5841327-5931033	13.5469	19.1151	0.496751	1.29245	0.0002	0.00376966
ENSMUSG00000054715	Zscan22	7:12897814-12909083	9.98482	14.0993	0.497818	1.19696	0.0007	0.0106841
ENSMUSG00000005374	Tbl2	5:135149656-135165760	9.11397	12.8735	0.498256	0.912567	0.0019	0.0234239
ENSMUSG00000008999	Bmp7	2:172868011-172940321	14.9828	21.1999	0.500746	1.37319	0.0001	0.0021308
ENSMUSG00000011179	Odc1	12:17544872-17551502	6.43247	9.10732	0.501652	1.10322	0.00225	0.0266171
ENSMUSG00000048027	Rgmb	17:15806252-15826586	6.34374	8.99125	0.503188	1.08463	0.00205	0.0248156
ENSMUSG00000039952	Dag1	9:108204633-108263958	81.9261	116.118	0.503194	1.03304	5e-05	0.00116628
ENSMUSG00000030421	Uri1	7:37959991-38023551	20.117	28.5931	0.507248	0.917381	0.00035	0.00609009
ENSMUSG00000042364	Snx18	13:113592179-113618564	9.55299	13.5824	0.507713	1.386	5e-05	0.00116628
ENSMUSG00000042688	Mapk6	9:75369061-75410005	63.2969	90.1248	0.509789	1.14508	5e-05	0.00116628
ENSMUSG00000014813	Stc1	14:69029288-69041401	6.76652	9.63625	0.510057	1.22306	0.00065	0.0100743
ENSMUSG00000006445	Epha2	4:141301239-141329384	13.1155	18.6782	0.510087	1.40639	0.0001	0.0021308
ENSMUSG00000053094	Tmem248	5:130217080-130243765	16.5914	23.633	0.510366	1.40477	0.0001	0.0021308
ENSMUSG00000050953	Gja1	10:56377299-56390419	345.258	492.492	0.512429	1.45189	5e-05	0.00116628
ENSMUSG00000000126	Wnt9a	11:59306927-59333552	7.06257	10.0799	0.51322	1.25187	0.0006	0.00954156
ENSMUSG00000020802	Ube2o	11:116537739-116581447	2.36945	3.38343	0.513936	0.954653	0.00415	0.0433911
ENSMUSG00000021493	Pdlim7	13:55497489-55513676	108.184	154.525	0.514347	1.21264	5e-05	0.00116628
ENSMUSG00000043079	Synpo	18:60593972-60660142	39.8918	57.005	0.514997	1.0182	0.0004	0.00685812
ENSMUSG00000074063	Osgin1	8:119434123-119446256	25.6023	36.609	0.515926	1.05954	0.00015	0.00299616
ENSMUSG00000063524	Eno1	4:150236720-150248879	748.637	1071.13	0.516803	0.719136	0.0031	0.034493
ENSMUSG00000031960	Aars	8:111033143-111057664	42.5458	60.8856	0.517085	1.53938	5e-05	0.00116628
ENSMUSG00000014599	Csf1	3:107741047-107760469	20.5941	29.4977	0.51837	1.24575	5e-05	0.00116628
ENSMUSG00000042109	Csdc2	15:81936758-81950941	14.483	20.7485	0.518648	1.33695	0.00015	0.00299616
ENSMUSG00000041846	Smek1	12:101039408-101088927	15.427	22.1021	0.518728	1.47045	5e-05	0.00116628
ENSMUSG00000021948	Prkcd	14:30595355-30626210	58.9685	84.5499	0.51986	1.36182	5e-05	0.00116628
ENSMUSG00000017677	Wsb1	11:79239371-79254671	86.2165	123.682	0.520599	1.5947	5e-05	0.00116628
ENSMUSG00000031799	Tpm4	8:72134974-72160855	493.232	708.46	0.52242	1.50622	5e-05	0.00116628
ENSMUSG00000000555	Itga5	15:103344285-103366763	32.9693	47.3662	0.522734	1.63492	5e-05	0.00116628
ENSMUSG00000023088	Abcc1	16:14361557-14475737	21.6998	31.1863	0.523231	0.623431	0.00065	0.0100743
ENSMUSG00000027820	Mme	3:63241536-63386030	10.8411	15.5852	0.523656	0.844237	0.0034	0.0371539
ENSMUSG00000034789	Rab24	13:55319222-55321980	16.3566	23.5206	0.524053	1.26033	0.0003	0.00533916
ENSMUSG00000027200	Sema6d	2:124089968-124667770	16.1848	23.2838	0.524685	1.55287	5e-05	0.00116628
ENSMUSG00000028811	Yars	4:129189759-129261404	44.839	64.5123	0.524818	1.12639	0.00015	0.00299616
ENSMUSG00000069539	Scyl2	10:89638720-89686285	17.0627	24.555	0.525177	1.33312	5e-05	0.00116628
ENSMUSG00000014158	Trpv4	5:114622151-114658421	12.222	17.5908	0.525339	1.37528	5e-05	0.00116628
ENSMUSG00000023952	Gtpbp2	17:46161031-46169370	13.1875	18.9813	0.525415	0.760567	0.00385	0.0408321
ENSMUSG00000001348	Acp5	9:22117327-22137756	15.7105	22.6157	0.525597	1.19358	0.0006	0.00954156
ENSMUSG00000011752	Pgam1	19:41911870-41918664	239.213	344.824	0.527565	1.64868	5e-05	0.00116628
ENSMUSG00000032350	Gclc	9:77754534-77794485	4.35951	6.28514	0.527777	1.08546	0.00105	0.0145549
ENSMUSG00000064254	Ethe1	7:24583837-24608925	37.0325	53.4849	0.530339	1.48568	5e-05	0.00116628
ENSMUSG00000029762	Akr1b8	6:34354118-34368463	17.2459	24.91	0.530469	1.20084	0.00065	0.0100743
ENSMUSG00000031154	Otud5	X:7841363-7876626	8.94682	12.9244	0.530649	0.819588	0.0045	0.0458889
ENSMUSG00000034903	Cobll1	2:65088338-65239675	20.0762	29.0028	0.530708	1.16205	5e-05	0.00116628
ENSMUSG00000026888	Grb14	2:64912475-65024987	18.1165	26.1934	0.5319	1.37323	5e-05	0.00116628
ENSMUSG00000021823	Vcl	14:20929432-21052508	38.0826	55.0833	0.532483	1.16057	0.00095	0.0134746
ENSMUSG00000048332	Lhfp	3:53038584-53261679	46.9655	68.0701	0.535419	1.55028	5e-05	0.00116628
ENSMUSG00000031434	Morc4	X:139821631-139871677	18.6825	27.084	0.535751	1.39987	5e-05	0.00116628
ENSMUSG00000037185	Krt80	15:101349570-101370125	16.2247	23.5316	0.536412	1.30191	0.0003	0.00533916
ENSMUSG00000035666	Gtf3c4	2:28822298-28840360	3.52923	5.11994	0.536773	1.20436	0.00015	0.00299616
ENSMUSG00000047539	Fbxo28	1:182313101-182341629	9.09084	13.1934	0.537335	1.38275	0.00025	0.00455909
ENSMUSG00000068699	Flnc	6:29433255-29461883	4.94423	7.17625	0.537484	1.48071	5e-05	0.00116628
ENSMUSG00000022178	Ajuba	14:54567468-54577661	29.8663	43.4181	0.539779	1.68494	5e-05	0.00116628
ENSMUSG00000026475	Rgs16	1:153740348-153749324	4.9798	7.24945	0.541785	1.06452	0.00275	0.0314971
ENSMUSG00000001918	Slc1a5	7:16781339-16798274	36.0259	52.4596	0.542175	1.36755	5e-05	0.00116628
ENSMUSG00000024587	Nars	18:64499664-64516557	147.598	215.011	0.542742	1.73434	5e-05	0.00116628
ENSMUSG00000024395	Lims2	18:31931506-31958619	7.89467	11.5152	0.54459	1.11425	0.0013	0.0174185
ENSMUSG00000057069	Ero1lb	13:12565882-12609526	5.4377	7.93424	0.545095	1.31029	0.00035	0.00609009
ENSMUSG00000039542	Ncam1	9:49502135-49798925	3.51854	5.14187	0.547313	0.905339	0.0025	0.0290364
ENSMUSG00000041773	Enc1	13:97241104-97253039	1.78673	2.61196	0.547812	1.05236	0.00375	0.0401047
ENSMUSG00000026764	Kif5c	2:49619297-49774778	6.1642	9.01765	0.548838	1.01639	0.0001	0.0021308
ENSMUSG00000070407	Hs3st3b1	11:63885791-63922290	3.76248	5.50979	0.550316	1.29085	0.00025	0.00455909
ENSMUSG00000026211	Obsl1	1:75479309-75506452	12.1848	17.8437	0.550328	1.27808	0.00015	0.00299616
ENSMUSG00000045319	Proser2	2:6097606-6130211	39.6513	58.0726	0.55049	1.37144	0.00015	0.00299616
ENSMUSG00000032902	Slc16a1	3:104638667-104658462	28.4524	41.6792	0.550773	1.72631	5e-05	0.00116628
ENSMUSG00000033863	Klf9	19:23141225-23166911	5.30081	7.76881	0.551479	1.2361	0.00035	0.00609009
ENSMUSG00000023272	Creld2	15:88819645-88826681	123.013	180.306	0.551641	1.70315	5e-05	0.00116628
ENSMUSG00000047648	Fbxo30	10:11281329-11298052	32.7579	48.0532	0.552792	1.59452	5e-05	0.00116628
ENSMUSG00000024164	C3	17:57203969-57228136	20.2847	29.7619	0.553075	0.875991	0.0002	0.00376966
ENSMUSG00000021215	Net1	13:3882564-3918220	22.5216	33.0443	0.553096	1.64151	5e-05	0.00116628
ENSMUSG00000015143	Actn1	12:80167541-80260371	37.983	55.7408	0.553379	1.67135	5e-05	0.00116628
ENSMUSG00000034042	Gpbp1l1	4:116557657-116600266	14.3346	21.0517	0.554434	1.33345	5e-05	0.00116628
ENSMUSG00000041801	Phlda3	1:135766118-135769136	69.8887	102.648	0.554576	1.64178	5e-05	0.00116628
ENSMUSG00000046223	Plaur	7:24462483-24475968	133.726	196.518	0.555383	1.63539	5e-05	0.00116628
ENSMUSG00000024776	Stambpl1	19:34192228-34240333	15.4494	22.7135	0.555997	1.12049	0.0001	0.0021308
ENSMUSG00000026819	Slc25a25	2:32414486-32456953	17.8669	26.2732	0.556297	1.00488	0.00095	0.0134746
ENSMUSG00000061048	Cdh3	8:106510890-106557297	26.9873	39.6903	0.556508	1.68596	5e-05	0.00116628
ENSMUSG00000023456	Tpi1	6:124808660-124814296	576.008	847.404	0.556961	1.59569	5e-05	0.00116628
ENSMUSG00000025150	Cbr2	11:120729488-120732114	15.2906	22.5065	0.557702	1.02949	0.00205	0.0248156
ENSMUSG00000031586	Rbpms	8:33782642-33929863	225.549	332.057	0.557995	1.01957	0.0009	0.0129752
ENSMUSG00000022883	Robo1	16:72663148-73046095	3.46403	5.10194	0.558595	1.41441	0.00015	0.00299616
ENSMUSG00000062661	Ncs1	2:31245822-31295989	3.96317	5.84529	0.560619	1.26393	0.00045	0.00755849
ENSMUSG00000052684	Jun	4:95049033-95167318	76.1064	112.496	0.563779	1.80602	5e-05	0.00116628
ENSMUSG00000025083	Afap1l2	19:56912360-57008228	8.10329	11.9815	0.564235	1.37918	5e-05	0.00116628
ENSMUSG00000056124	B4galt6	18:20684598-20746404	1.20232	1.77829	0.564677	1.03449	0.00495	0.0491917
ENSMUSG00000038695	Josd2	7:44467979-44471662	65.9892	97.6023	0.564684	1.41958	5e-05	0.00116628
ENSMUSG00000031642	Sh3rf1	8:61223871-61396071	4.2763	6.32972	0.565779	1.3726	5e-05	0.00116628
ENSMUSG00000026608	Kctd3	1:188971094-189007841	9.64591	14.2852	0.566533	1.15318	0.00135	0.0179344
ENSMUSG00000042608	Stk40	4:126103956-126141029	4.25513	6.3088	0.568165	0.991362	0.00065	0.0100743
ENSMUSG00000048285	Frmd6	12:70825513-70902232	38.2681	56.7503	0.568485	1.82297	5e-05	0.00116628
ENSMUSG00000045624	Esf1	2:140119882-140170564	15.9606	23.7034	0.570583	1.10888	5e-05	0.00116628
ENSMUSG00000001507	Itga3	11:95044473-95076801	61.3935	91.2745	0.572126	1.7673	5e-05	0.00116628
ENSMUSG00000037242	Clic4	4:135213968-135272814	263.519	391.784	0.572148	1.62176	5e-05	0.00116628
ENSMUSG00000090523	Gypc	18:32528321-32560034	6.37703	9.48335	0.572513	1.19957	0.0009	0.0129752
ENSMUSG00000054364	Rhob	12:8497762-8499985	25.3272	37.7041	0.574033	1.58049	5e-05	0.00116628
ENSMUSG00000041889	Shisa4	1:135371056-135375237	9.43948	14.0563	0.574438	1.13836	0.00155	0.019895
ENSMUSG00000036181	Hist1h1c	13:23738807-23740367	42.8487	63.8336	0.575064	1.64558	5e-05	0.00116628
ENSMUSG00000053797	Krt16	11:100246090-100248902	6.99424	10.4209	0.57524	1.13197	0.0012	0.0162806
ENSMUSG00000052253	Zfp622	15:25984365-25998482	9.64052	14.3692	0.575801	1.4129	5e-05	0.00116628
ENSMUSG00000004864	Mapk13	17:28769306-28778698	40.5099	60.4133	0.576591	1.59861	5e-05	0.00116628
ENSMUSG00000034111	Tmed8	12:87166241-87213541	1.44822	2.1622	0.57822	1.17077	0.001	0.0139721
ENSMUSG00000025261	Huwe1	X:151800806-151935417	10.6953	15.9799	0.579282	0.715602	0.0006	0.00954156
ENSMUSG00000019055	Plod1	4:147909752-147936767	87.6241	131.001	0.580177	1.1097	5e-05	0.00116628
ENSMUSG00000046982	Tshz1	18:84011626-84086404	3.81687	5.71372	0.58204	1.3447	0.0001	0.0021308
ENSMUSG00000032561	Acpp	9:104288250-104337748	11.0909	16.6069	0.582409	1.565	5e-05	0.00116628
ENSMUSG00000014602	Kif1a	1:93015463-93101951	3.22839	4.83476	0.582629	0.948151	0.0008	0.0119
ENSMUSG00000024270	Slc39a6	18:24579880-24603817	31.262	46.8686	0.584211	1.50531	5e-05	0.00116628
ENSMUSG00000063229	Ldha	7:46841474-46855627	1646.48	2470.32	0.585312	1.42195	5e-05	0.00116628
ENSMUSG00000029071	Dvl1	4:155847401-155863362	4.32251	6.49234	0.58687	1.0727	0.0009	0.0129752
ENSMUSG00000062070	Pgk1	X:106187099-106203699	141.561	212.718	0.587514	1.87913	5e-05	0.00116628
ENSMUSG00000026491	Ahctf1	1:179695296-179804676	11.1119	16.7051	0.58819	1.12352	5e-05	0.00116628
ENSMUSG00000037458	Azin1	15:38487429-38519266	39.8759	59.9716	0.588764	1.45003	5e-05	0.00116628
ENSMUSG00000045827	Serpinb9	13:33003249-33017957	32.4078	48.7885	0.590199	1.62758	5e-05	0.00116628
ENSMUSG00000028893	Sesn2	4:132492031-132510501	8.99146	13.5371	0.590297	1.53105	0.0001	0.0021308
ENSMUSG00000048915	Efna5	17:62604183-62881317	16.7672	25.2833	0.592545	1.53747	5e-05	0.00116628
ENSMUSG00000020473	Aebp1	11:5861946-5872088	87.6594	132.224	0.593008	1.8057	5e-05	0.00116628
ENSMUSG00000025743	Sdc3	4:130792536-130826319	7.4541	11.2443	0.593087	1.51272	5e-05	0.00116628
ENSMUSG00000023852	Chd1	17:17374331-17395303	7.78452	11.7444	0.593291	1.20033	0.00115	0.0157391
ENSMUSG00000053716	Dusp7	9:106368631-106375724	7.08477	10.6947	0.594103	1.00215	0.0041	0.0429643
ENSMUSG00000097039	Pvt1	15:62037985-62378096	22.0855	33.3878	0.596222	1.09484	0.00125	0.016845
ENSMUSG00000016382	Pls3	X:75785653-75875182	180.781	273.3	0.596248	1.81922	5e-05	0.00116628
ENSMUSG00000024640	Psat1	19:15904677-15947337	34.4935	52.1692	0.596873	1.77794	5e-05	0.00116628
ENSMUSG00000034342	Cbl	9:44142975-44234049	3.78783	5.73794	0.599161	0.800554	0.00135	0.0179344
ENSMUSG00000005125	Ndrg1	15:66929320-67013039	448.339	679.375	0.599618	0.715863	5e-05	0.00116628
ENSMUSG00000024937	Ehbp1l1	19:5707375-5726317	15.7303	23.86	0.601045	1.7204	5e-05	0.00116628
ENSMUSG00000045545	Krt14	11:100203161-100207548	825.184	1253.14	0.60276	1.63968	5e-05	0.00116628
ENSMUSG00000022864	D16Ertd472e	16:78544011-78576657	11.8025	17.9532	0.605149	1.28524	0.0004	0.00685812
ENSMUSG00000008090	Fgfrl1	5:108692381-108706924	6.21328	9.45293	0.605406	1.19721	0.0007	0.0106841
ENSMUSG00000028494	Plin2	4:86648385-86670060	319.602	486.627	0.606538	1.69033	5e-05	0.00116628
ENSMUSG00000030162	Olr1	6:129485243-129507165	7.05867	10.7482	0.60662	0.842303	0.0019	0.0234239
ENSMUSG00000022346	Myc	15:61985390-61990374	114.871	174.929	0.606759	1.70206	5e-05	0.00116628
ENSMUSG00000036591	Arhgap21	2:20847918-20968881	6.6606	10.1451	0.607065	0.684392	0.0029	0.0327873
ENSMUSG00000020038	Cry1	10:85131699-85185064	14.6297	22.302	0.608276	1.38324	5e-05	0.00116628
ENSMUSG00000090877	Hspa1b	17:34956435-34959238	4.3663	6.65959	0.609024	1.26014	0.0003	0.00533916
ENSMUSG00000031381	Piga	X:164419786-164433916	7.02795	10.7328	0.610858	1.12359	0.00065	0.0100743
ENSMUSG00000051726	Kcnf1	12:17172099-17176888	1.23249	1.88228	0.6109	1.07882	0.00205	0.0248156
ENSMUSG00000037872	Ackr1	1:173331885-173466040	256.718	392.206	0.611426	2.53199	5e-05	0.00116628
ENSMUSG00000045312	Lhfpl2	13:94057795-94195409	12.8826	19.7179	0.614083	0.912689	5e-05	0.00116628
ENSMUSG00000052942	Glis3	19:28258850-28720027	2.69881	4.13334	0.614983	0.966721	0.00155	0.019895
ENSMUSG00000030110	Ret	6:118151744-118197718	1.6724	2.56259	0.615677	1.14858	0.0012	0.0162806
ENSMUSG00000085148	ENSMUSG00000085148	11:75461538-75470899	5.89734	9.03811	0.615958	1.07877	0.00285	0.0324046
ENSMUSG00000035783	Acta2	19:34241089-34255336	1242.48	1904.27	0.61602	1.45558	5e-05	0.00116628
ENSMUSG00000034573	Ptpn13	5:103425191-103598303	4.24375	6.51097	0.617532	1.49162	0.0001	0.0021308
ENSMUSG00000041168	Lonp1	17:56614300-56626903	36.7877	56.4471	0.617678	1.87856	5e-05	0.00116628
ENSMUSG00000026235	Epha4	1:77367184-77515088	2.7609	4.23866	0.61847	1.10543	0.00055	0.00887713
ENSMUSG00000018217	Pmp22	11:63128981-63159547	20.4686	31.436	0.619003	1.59905	5e-05	0.00116628
ENSMUSG00000027074	Slc43a3	2:84936578-84958509	34.9818	53.7259	0.619012	1.33889	5e-05	0.00116628
ENSMUSG00000025198	Erlin1	19:44034943-44069785	23.5319	36.148	0.619296	2.01736	5e-05	0.00116628
ENSMUSG00000027636	Sla2	2:156863127-156887192	13.5301	20.7906	0.61976	1.35534	0.00015	0.00299616
ENSMUSG00000040297	Suco	1:161816113-161876682	11.3152	17.3921	0.620172	0.633596	0.00465	0.0470766
ENSMUSG00000019997	Ctgf	10:24549440-24598683	298.118	458.541	0.621165	1.17433	5e-05	0.00116628
ENSMUSG00000024912	Fosl1	19:5447702-5455945	38.3589	59.0031	0.621229	1.78461	5e-05	0.00116628
ENSMUSG00000044734	Serpinb1a	13:32842091-32851185	26.8912	41.3683	0.62139	1.40156	5e-05	0.00116628
ENSMUSG00000035498	Cdcp1	9:123170823-123216038	49.1283	75.636	0.622519	1.99146	5e-05	0.00116628
ENSMUSG00000039519	Cyp7b1	3:18071949-18243338	3.56685	5.49264	0.622848	1.11627	0.002	0.0243573
ENSMUSG00000019853	Hebp2	10:18539497-18546076	15.0494	23.1837	0.623405	1.15986	0.0014	0.0184071
ENSMUSG00000037411	Serpine1	5:137061503-137072268	9.55426	14.72	0.623566	1.4122	0.0002	0.00376966
ENSMUSG00000027637	1110008F13Rik	2:156863127-156887192	28.4076	43.8005	0.62467	1.06225	0.0032	0.0354652
ENSMUSG00000014773	Dll1	17:15367353-15379475	28.6991	44.2995	0.626288	1.40308	5e-05	0.00116628
ENSMUSG00000024043	Arhgap28	17:67842712-68004120	9.13802	14.1057	0.626324	1.5104	5e-05	0.00116628
ENSMUSG00000027883	Gpsm2	3:108653912-108722309	33.5319	51.7893	0.627119	2.15267	0.0032	0.0354652
ENSMUSG00000045629	Sh3tc2	18:61953074-62015715	5.69131	8.80009	0.628758	1.58509	5e-05	0.00116628
ENSMUSG00000022018	Rgcc	14:79288755-79301645	15.6147	24.1461	0.628888	1.23479	0.00075	0.0112636
ENSMUSG00000004665	Cnn2	10:79988583-79996062	133.092	205.89	0.629453	1.72786	5e-05	0.00116628
ENSMUSG00000032601	Prkar2a	9:108689313-108750436	3.77769	5.84753	0.630324	0.872635	0.0017	0.0214093
ENSMUSG00000028214	Gem	4:11704456-11714752	17.5048	27.1169	0.631442	1.58546	5e-05	0.00116628
ENSMUSG00000035873	Pawr	10:108332188-108414391	2.54921	3.94987	0.631756	1.01343	0.00465	0.0470766
ENSMUSG00000047044	D030056L22Rik	19:18713192-18718428	7.66574	11.8799	0.632031	1.2792	0.00015	0.00299616
ENSMUSG00000022425	Enpp2	15:54838897-54920146	11.3842	17.6559	0.633115	1.4232	5e-05	0.00116628
ENSMUSG00000001270	Ckb	12:111669354-111672338	18.8991	29.327	0.633907	1.53321	5e-05	0.00116628
ENSMUSG00000042599	Kdm7a	6:39118472-39206789	4.03198	6.26709	0.636306	1.44007	5e-05	0.00116628
ENSMUSG00000057454	Lypd3	7:24631144-24641118	53.9094	83.8254	0.636851	1.92287	5e-05	0.00116628
ENSMUSG00000005360	Slc1a3	15:8634123-8710764	2.91258	4.52898	0.636888	0.919974	0.00095	0.0134746
ENSMUSG00000028640	Tfap2c	2:172549592-172558622	38.6973	60.1804	0.637061	1.85484	5e-05	0.00116628
ENSMUSG00000106044	Gm42860	5:60803715-60807706	1.15952	1.80375	0.63747	1.04516	0.0025	0.0290364
ENSMUSG00000020589	Fam49a	12:12262138-12376359	5.34478	8.33008	0.640201	1.60915	5e-05	0.00116628
ENSMUSG00000054555	Adam12	7:133883198-134232146	4.64162	7.25784	0.644912	1.04649	0.0001	0.0021308
ENSMUSG00000003865	Gys1	7:45420819-45456619	31.4771	49.2692	0.646382	1.21158	0.001	0.0139721
ENSMUSG00000053414	Hunk	16:90386396-90499553	0.668586	1.04666	0.646614	0.978746	0.0043	0.0445285
ENSMUSG00000019467	Arhgef25	10:127182520-127190054	6.4458	10.0981	0.647647	1.40509	0.0002	0.00376966
ENSMUSG00000038412	Higd1a	9:121848562-121859209	183.387	287.322	0.647777	1.54833	5e-05	0.00116628
ENSMUSG00000042622	Maff	15:79347540-79359072	7.0464	11.0419	0.648035	1.36662	0.00015	0.00299616
ENSMUSG00000082016	Pgam1-ps2	7:27469770-27470535	8.53939	13.3893	0.648879	1.00572	0.0043	0.0445285
ENSMUSG00000075590	Nrbp2	15:76085594-76090013	8.36782	13.1346	0.650451	1.5583	5e-05	0.00116628
ENSMUSG00000020048	Hsp90b1	10:86685600-86705509	806.444	1266.53	0.651238	1.43084	5e-05	0.00116628
ENSMUSG00000003355	Fkbp11	15:98724372-98728198	35.0753	55.1319	0.652432	1.42083	5e-05	0.00116628
ENSMUSG00000005611	Mrvi1	7:110868265-110982461	4.15216	6.52985	0.653188	0.880139	0.0007	0.0106841
ENSMUSG00000010830	Kdelr3	15:79516407-79546741	53.3744	84.0693	0.655431	1.37276	0.0005	0.00824061
ENSMUSG00000024924	Vldlr	19:27216483-27254231	22.9372	36.2179	0.659014	1.30196	5e-05	0.00116628
ENSMUSG00000030659	Nucb2	7:116504368-116540584	60.5667	95.7018	0.660022	1.807	5e-05	0.00116628
ENSMUSG00000029380	Cxcl1	5:90891240-90893115	126.743	200.322	0.660409	1.87528	5e-05	0.00116628
ENSMUSG00000021585	Cast	13:74694285-74807921	77.4878	122.614	0.662077	2.12576	5e-05	0.00116628
ENSMUSG00000040249	Lrp1	10:127538160-127621148	6.91222	10.9391	0.662272	0.757537	0.00105	0.0145549
ENSMUSG00000025823	Pdia4	6:47796140-47813430	393.192	623.089	0.664204	1.24131	5e-05	0.00116628
ENSMUSG00000003665	Has1	17:17843327-17855188	2.45414	3.89482	0.666343	1.03062	0.0034	0.0371539
ENSMUSG00000028645	Slc2a1	4:119108710-119138801	416.63	661.715	0.667443	0.858023	5e-05	0.00116628
ENSMUSG00000007379	Dennd2c	3:103102603-103169769	8.38698	13.3794	0.67379	1.82219	5e-05	0.00116628
ENSMUSG00000021604	Irx4	13:73260478-73269608	2.88209	4.60106	0.67485	1.21209	0.0012	0.0162806
ENSMUSG00000031987	Egln1	8:124908586-124949324	1.97557	3.15441	0.675101	1.24351	0.00065	0.0100743
ENSMUSG00000027995	Tlr2	3:83836271-83841767	16.0089	25.5815	0.676227	1.92358	5e-05	0.00116628
ENSMUSG00000019916	P4ha1	10:59323295-59373304	66.0066	105.482	0.676312	2.08359	5e-05	0.00116628
ENSMUSG00000035274	Tpbg	9:85820240-85847040	12.7318	20.3687	0.677915	1.49034	5e-05	0.00116628
ENSMUSG00000024526	Cidea	18:67321208-67367794	4.54255	7.27461	0.679366	1.06665	0.0028	0.0319396
ENSMUSG00000034463	Scara3	14:65919394-65953744	3.38995	5.43429	0.680829	1.41476	0.0001	0.0021308
ENSMUSG00000020057	Dram1	10:88322803-88379080	4.88093	7.82801	0.681488	1.32262	0.0001	0.0021308
ENSMUSG00000067586	S1pr3	13:51408617-51422797	2.70537	4.33948	0.681697	1.37	0.00025	0.00455909
ENSMUSG00000036242	3632451O06Rik	14:49681559-49783383	1.43436	2.30185	0.68239	1.05868	0.00145	0.0189052
ENSMUSG00000039903	Eva1c	16:90826718-90905109	6.34206	10.1818	0.682974	1.28536	0.0005	0.00824061
ENSMUSG00000032014	Oaf	9:43221234-43239911	7.83249	12.5752	0.683035	0.970125	0.0005	0.00824061
ENSMUSG00000030104	Edem1	6:108828640-108859356	7.88789	12.6653	0.683171	1.04011	5e-05	0.00116628
ENSMUSG00000037362	Nov	15:54745701-54754039	1.17412	1.88614	0.68386	1.00065	0.0049	0.0488678
ENSMUSG00000024486	Hbegf	18:36504928-36515805	29.248	46.9927	0.684099	1.92748	5e-05	0.00116628
ENSMUSG00000028464	Tpm2	4:43514710-43523765	527.643	848.572	0.685474	1.834	5e-05	0.00116628
ENSMUSG00000051652	Lrrc3	10:77897574-77902536	0.996043	1.60307	0.686557	1.11133	0.0018	0.0224472
ENSMUSG00000026600	Soat1	1:156424524-156474331	19.6264	31.6246	0.688253	0.729623	0.0002	0.00376966
ENSMUSG00000020277	Pfkl	10:77986946-78010083	156.713	252.52	0.688271	2.00711	5e-05	0.00116628
ENSMUSG00000060594	Layn	9:51054639-51119875	19.8035	31.9167	0.688555	1.05141	0.00055	0.00887713
ENSMUSG00000038415	Foxq1	13:31556133-31560976	2.34091	3.77532	0.689532	1.19913	0.0013	0.0174185
ENSMUSG00000038894	Irs2	8:10984680-11054541	0.883143	1.42562	0.690871	1.19967	0.0009	0.0129752
ENSMUSG00000047344	Lancl3	X:9199901-9268085	0.790794	1.27938	0.694072	1.02451	0.00495	0.0491917
ENSMUSG00000033323	Ctdp1	18:80407958-80469695	16.4786	26.6614	0.69416	1.74155	5e-05	0.00116628
ENSMUSG00000024186	Rgs11	17:26195998-26211324	18.8127	30.4604	0.695232	0.684297	0.00355	0.038375
ENSMUSG00000037868	Egr2	10:67535474-67542188	9.35051	15.1886	0.699868	1.12523	5e-05	0.00116628
ENSMUSG00000053198	Prx	7:27499323-27520214	0.705023	1.14622	0.701141	1.00294	0.0045	0.0458889
ENSMUSG00000032262	Elovl4	9:83778691-83806277	6.26439	10.2124	0.705077	1.47229	5e-05	0.00116628
ENSMUSG00000027333	Smox	2:131491495-131525922	58.5222	95.4292	0.705447	1.98534	5e-05	0.00116628
ENSMUSG00000032702	Kank1	19:25236974-25434496	14.8405	24.2405	0.707879	1.20272	5e-05	0.00116628
ENSMUSG00000020439	Smtn	11:3517522-3540612	67.7708	110.85	0.709878	1.61748	5e-05	0.00116628
ENSMUSG00000025199	Chuk	19:44073334-44107480	12.9937	21.2569	0.710118	1.36116	5e-05	0.00116628
ENSMUSG00000052031	Tagap1	17:6954964-6961156	3.16647	5.18304	0.710922	1.31914	0.0003	0.00533916
ENSMUSG00000026321	Tnfrsf11a	1:105780717-105847981	7.69314	12.5978	0.711528	1.16662	0.00085	0.012433
ENSMUSG00000020077	Srgn	10:62493832-62527451	110.829	181.834	0.714294	2.02159	5e-05	0.00116628
ENSMUSG00000010755	Cars	7:143557229-143600090	68.3743	112.286	0.715656	1.96098	5e-05	0.00116628
ENSMUSG00000021400	Wrnip1	13:32802037-32822609	9.64913	15.8726	0.718064	1.63933	5e-05	0.00116628
ENSMUSG00000054855	Rnd1	15:98663420-98677461	18.4647	30.4089	0.719726	1.54735	5e-05	0.00116628
ENSMUSG00000036492	Rnf39	17:36942917-36947986	7.42841	12.235	0.719887	1.33133	5e-05	0.00116628
ENSMUSG00000000320	Alox12	11:70241456-70255353	1.88235	3.10317	0.721204	1.18792	0.001	0.0139721
ENSMUSG00000066595	Mfsd7b	1:191005846-191029781	1.74222	2.87565	0.72296	0.99421	0.0045	0.0458889
ENSMUSG00000003032	Klf4	4:55527142-55532466	3.25237	5.3702	0.723482	1.36486	5e-05	0.00116628
ENSMUSG00000031565	Fgfr1	8:25513653-25575718	31.5498	52.1464	0.724935	1.71699	5e-05	0.00116628
ENSMUSG00000049878	Rlf	4:121145372-121215084	5.12559	8.48694	0.727527	1.84923	5e-05	0.00116628
ENSMUSG00000023064	Sncg	14:34370273-34374789	37.0155	61.316	0.728135	1.74629	5e-05	0.00116628
ENSMUSG00000070462	Mesdc1	7:83879872-83884305	1.44398	2.39632	0.730769	1.25775	0.00055	0.00887713
ENSMUSG00000025324	Atp10a	7:58656165-58829420	1.81629	3.02006	0.733581	1.37038	0.0001	0.0021308
ENSMUSG00000041000	Trim62	4:128883579-128911328	4.22282	7.02234	0.733747	1.61351	5e-05	0.00116628
ENSMUSG00000031880	Rrad	8:104628069-104636492	4.55768	7.5834	0.734544	1.02974	0.0011	0.0151731
ENSMUSG00000041313	Slc7a1	5:148327409-148399904	5.83167	9.70876	0.735377	1.10613	0.00055	0.00887713
ENSMUSG00000032776	Mctp2	7:72077829-72306608	2.3498	3.91448	0.736283	1.46972	5e-05	0.00116628
ENSMUSG00000041324	Inhba	13:16011850-16027211	5.40694	9.01222	0.737069	1.36475	0.0002	0.00376966
ENSMUSG00000002602	Axl	7:25757272-25788705	69.1981	115.429	0.7382	1.39659	5e-05	0.00116628
ENSMUSG00000032334	Loxl1	9:58287737-58313186	0.760345	1.26859	0.738498	1.03377	0.00415	0.0433911
ENSMUSG00000022707	Gbe1	16:70313948-70569716	58.651	97.9156	0.739384	2.24753	5e-05	0.00116628
ENSMUSG00000041481	Serpina3g	12:104236244-104241939	2.8789	4.80971	0.740432	1.00962	0.00345	0.0375542
ENSMUSG00000038205	Prkab2	3:97658192-97674694	4.83686	8.08125	0.740509	1.62168	5e-05	0.00116628
ENSMUSG00000074272	Ceacam1	7:25376818-25566417	109.191	183.21	0.746636	1.79559	5e-05	0.00116628
ENSMUSG00000042272	Sestd1	2:77180339-77280592	26.9641	45.3126	0.748872	2.11591	5e-05	0.00116628
ENSMUSG00000018830	Myh11	16:14194526-14291408	35.917	60.365	0.749045	2.25965	5e-05	0.00116628
ENSMUSG00000021509	Slc25a48	13:56438354-56474239	9.62489	16.1796	0.74933	1.93857	5e-05	0.00116628
ENSMUSG00000044254	Pcsk9	4:106442328-106464329	0.633469	1.06518	0.749756	0.980355	0.00475	0.047779
ENSMUSG00000006777	Krt23	11:99477973-99493137	14.48	24.3524	0.750001	1.75388	5e-05	0.00116628
ENSMUSG00000037580	Gch1	14:47153894-47189413	16.0159	26.9892	0.752877	2.09148	5e-05	0.00116628
ENSMUSG00000041120	Nbl1	4:139082283-139092993	19.0702	32.1945	0.755495	1.92921	5e-05	0.00116628
ENSMUSG00000042473	Tbc1d8b	X:139684995-139753405	0.847818	1.43206	0.756263	1.03659	0.00165	0.0210057
ENSMUSG00000028780	Sema3c	5:17574280-17730268	36.2074	61.1771	0.756706	1.22943	0.00025	0.00455909
ENSMUSG00000046876	Atxn1	13:45549757-45964991	2.37785	4.01958	0.757387	1.87487	5e-05	0.00116628
ENSMUSG00000026255	Efhd1	1:87264362-87310839	3.24913	5.50165	0.759808	1.20683	0.0007	0.0106841
ENSMUSG00000041075	Fzd7	1:59482423-59486955	6.56224	11.1263	0.761712	1.94846	5e-05	0.00116628
ENSMUSG00000048826	Dact2	17:14195230-14203831	1.60252	2.72272	0.764706	1.25689	0.00065	0.0100743
ENSMUSG00000041556	Fbxo2	4:148160620-148166424	2.12807	3.6222	0.767318	1.04389	0.00375	0.0401047
ENSMUSG00000056069	Fam105a	15:27655070-27681542	1.07274	1.8283	0.769196	1.12582	0.0016	0.0204247
ENSMUSG00000018672	Copz2	11:96849869-96861203	14.5052	24.7293	0.769651	1.5097	0.00015	0.00299616
ENSMUSG00000034591	Slc41a2	10:83230847-83337882	4.21221	7.18498	0.770407	1.48299	5e-05	0.00116628
ENSMUSG00000036564	Ndrg4	8:95676979-95715119	4.92902	8.41863	0.772284	1.41159	5e-05	0.00116628
ENSMUSG00000032373	Car12	9:66713685-66766845	24.5052	41.8838	0.773302	1.93646	5e-05	0.00116628
ENSMUSG00000004558	Ndrg2	14:51905270-51913488	16.4207	28.0762	0.77383	2.01993	5e-05	0.00116628
ENSMUSG00000015202	Cnksr3	10:7119062-7212237	1.81143	3.09758	0.77401	1.39214	5e-05	0.00116628
ENSMUSG00000057969	Sema3b	9:107597673-107609229	1.88875	3.23313	0.7755	0.926263	0.0008	0.0119
ENSMUSG00000044949	Ubtd2	11:32455369-32516687	10.8158	18.5187	0.775837	1.49361	0.0001	0.0021308
ENSMUSG00000024610	Cd74	18:60803847-60812646	17.5856	30.1137	0.776025	1.69069	5e-05	0.00116628
ENSMUSG00000034593	Myo5a	9:75071014-75223688	4.06842	6.96848	0.776377	0.835576	0.00085	0.012433
ENSMUSG00000008136	Fhl2	1:43123073-43196984	59.7459	102.336	0.776403	2.27797	5e-05	0.00116628
ENSMUSG00000026864	Hspa5	2:34771969-34777547	1300.33	2230.92	0.778755	1.43515	0.0001	0.0021308
ENSMUSG00000022270	Fam134b	15:25843263-25973687	10.9757	18.8469	0.780015	1.75193	5e-05	0.00116628
ENSMUSG00000007888	Crlf1	8:70493157-70504081	9.64615	16.5696	0.780513	1.17153	5e-05	0.00116628
ENSMUSG00000034227	Foxj1	11:116330703-116335399	1.50139	2.57958	0.780832	1.15969	0.0009	0.0129752
ENSMUSG00000032387	Rbpms2	9:65629647-65660528	2.63387	4.52771	0.781594	1.18317	0.0002	0.00376966
ENSMUSG00000017417	Plxdc1	11:97923237-97986444	0.93108	1.60173	0.782656	1.04278	0.0023	0.0270491
ENSMUSG00000026678	Rgs5	1:169655500-169695813	4.88462	8.40841	0.783587	1.74659	5e-05	0.00116628
ENSMUSG00000057315	Arhgap24	5:102474289-102897937	3.62852	6.24855	0.784141	1.40793	0.00035	0.00609009
ENSMUSG00000026421	Csrp1	1:135720060-135752232	243.919	420.493	0.785682	2.46695	5e-05	0.00116628
ENSMUSG00000023046	Igfbp6	15:102144361-102149511	5.58316	9.64064	0.788045	1.29336	0.0001	0.0021308
ENSMUSG00000044674	Fzd1	5:4753838-4758035	3.2076	5.54049	0.788519	1.70134	5e-05	0.00116628
ENSMUSG00000024805	Pcgf5	19:36379066-36456192	9.79112	16.9226	0.789402	1.68703	5e-05	0.00116628
ENSMUSG00000017144	Rnd3	2:51130437-51149111	41.1977	71.2179	0.789677	2.44928	5e-05	0.00116628
ENSMUSG00000032036	Kirrel3	9:34485893-35036716	1.34319	2.32218	0.789816	1.17911	0.0011	0.0151731
ENSMUSG00000040435	Ppp1r15a	7:45461696-45526268	64.4003	111.389	0.790468	1.02828	0.00085	0.012433
ENSMUSG00000021765	Fst	13:114452261-114458730	20.4144	35.3253	0.791112	2.14794	5e-05	0.00116628
ENSMUSG00000024074	Crim1	17:78200247-78376592	2.01904	3.49452	0.791425	1.70191	5e-05	0.00116628
ENSMUSG00000024778	Fas	19:34290658-34327770	8.82624	15.3268	0.79619	1.64203	5e-05	0.00116628
ENSMUSG00000021087	Rtn1	12:72211751-72409054	5.97719	10.3872	0.797266	1.0953	0.00195	0.0238726
ENSMUSG00000046791	2410016O06Rik	12:83950607-83952953	3.24909	5.65592	0.799728	1.37139	0.0002	0.00376966
ENSMUSG00000030790	Adm	7:110626280-110639358	105.107	182.996	0.799958	2.0709	5e-05	0.00116628
ENSMUSG00000051379	Flrt3	2:140395308-142392966	11.0188	19.2046	0.801486	2.13265	5e-05	0.00116628
ENSMUSG00000026483	Fam129a	1:151571185-151721939	34.7103	60.5753	0.803364	1.19076	5e-05	0.00116628
ENSMUSG00000021200	Asb2	12:103321141-103356001	4.31675	7.53533	0.803725	1.37311	0.0002	0.00376966
ENSMUSG00000026167	Wnt10a	1:74791515-74804179	6.70223	11.7005	0.803862	1.61006	5e-05	0.00116628
ENSMUSG00000029752	Asns	6:7675168-7693254	90.5331	158.331	0.806423	2.44629	5e-05	0.00116628
ENSMUSG00000043889	Gm8399	13:80957664-81633154	26.9867	47.2415	0.807807	1.92254	5e-05	0.00116628
ENSMUSG00000091971	Hspa1a	17:34969189-34972156	4.76854	8.35548	0.809175	1.71224	5e-05	0.00116628
ENSMUSG00000074796	Slc4a11	2:130684112-130697519	17.6949	31.0264	0.810162	1.66562	5e-05	0.00116628
ENSMUSG00000045667	Smtnl2	11:72389163-72411713	4.23369	7.42884	0.811221	1.3486	0.00025	0.00455909
ENSMUSG00000022893	Adamts1	16:85793826-85803113	65.2897	114.659	0.812426	2.07915	5e-05	0.00116628
ENSMUSG00000035775	Krt20	11:99428402-99438150	0.995182	1.74836	0.812973	1.02283	0.00335	0.0366646
ENSMUSG00000050014	Apol10b	15:77584157-77596125	4.23377	7.43842	0.813053	1.52206	5e-05	0.00116628
ENSMUSG00000028917	Plekhm2	4:141625733-141664899	1.3954	2.45457	0.814792	1.16384	0.0002	0.00376966
ENSMUSG00000010051	Hyal1	9:107575819-107587425	9.14556	16.0948	0.815455	1.3149	0.001	0.0139721
ENSMUSG00000033871	Ppargc1b	18:61298135-61400431	0.717906	1.26357	0.815639	1.02856	0.00305	0.0340717
ENSMUSG00000028179	Cth	3:157894247-157925077	7.6373	13.4491	0.816374	1.67276	5e-05	0.00116628
ENSMUSG00000021591	Glrx	13:75839867-75850151	52.9693	93.4627	0.819233	2.38911	5e-05	0.00116628
ENSMUSG00000042246	Tmc7	7:118535840-118584736	1.59217	2.81176	0.820482	1.37656	5e-05	0.00116628
ENSMUSG00000052271	Bhlha15	5:144190285-144194441	1.57523	2.78522	0.82223	1.40407	0.0001	0.0021308
ENSMUSG00000040675	Mthfd1l	10:3973117-4167081	18.7024	33.0972	0.82349	2.38085	5e-05	0.00116628
ENSMUSG00000038552	Fndc4	5:31292241-31296080	9.18936	16.2805	0.825106	1.57467	5e-05	0.00116628
ENSMUSG00000025473	Adam8	7:139950395-139992562	32.4286	57.4978	0.826239	2.45902	5e-05	0.00116628
ENSMUSG00000028081	Rps3a1	3:86137939-86142702	207.827	369.838	0.831512	2.5504	5e-05	0.00116628
ENSMUSG00000057286	St6galnac2	11:116671659-116694868	6.56112	11.7278	0.837915	0.756102	0.00165	0.0210057
ENSMUSG00000063275	Hacd1	2:14026830-14056135	41.4392	74.3633	0.843595	2.09298	5e-05	0.00116628
ENSMUSG00000006435	Neurl1a	19:47178819-47259440	0.526479	0.944864	0.843729	1.14225	0.0017	0.0214093
ENSMUSG00000025791	Pgm2	4:99765401-99987294	70.3162	126.488	0.847072	2.52344	5e-05	0.00116628
ENSMUSG00000060962	Dmkn	7:30763755-30781063	139.496	251.077	0.847903	2.40409	5e-05	0.00116628
ENSMUSG00000025007	Aldh18a1	19:40550256-40588463	22.9102	41.4262	0.854557	1.63894	5e-05	0.00116628
ENSMUSG00000046186	Cd109	9:78615545-78716253	4.6574	8.42291	0.854794	2.08903	5e-05	0.00116628
ENSMUSG00000028664	Ephb2	4:136647538-136835988	0.560855	1.0171	0.858764	0.855085	0.00375	0.0401047
ENSMUSG00000045414	1190002N15Rik	9:94517863-94538081	1.15795	2.10091	0.859442	1.42919	0.0001	0.0021308
ENSMUSG00000049112	Oxtr	6:112473682-112489943	34.0529	61.8613	0.861258	2.63291	5e-05	0.00116628
ENSMUSG00000078566	Bnip3	7:138890835-138909519	95.5155	173.633	0.862237	1.63667	5e-05	0.00116628
ENSMUSG00000091243	Vgll3	16:65815632-65863057	1.20997	2.2002	0.862665	1.39646	0.0001	0.0021308
ENSMUSG00000045534	Kcna5	6:126532550-126535412	0.561482	1.02139	0.863218	1.03767	0.00405	0.0425356
ENSMUSG00000024268	Celf4	18:25477631-25753983	2.06269	3.75606	0.864693	1.69143	5e-05	0.00116628
ENSMUSG00000040046	Tph1	7:46644640-46672537	26.2899	47.8963	0.865404	2.10451	5e-05	0.00116628
ENSMUSG00000037643	Prkci	3:30995746-31052959	19.1081	34.8137	0.86547	1.86491	5e-05	0.00116628
ENSMUSG00000021795	Sftpd	14:41172211-41185198	2.10153	3.82947	0.865704	1.20302	0.00065	0.0100743
ENSMUSG00000027932	Slc27a3	3:90385238-90389938	11.8042	21.5187	0.866287	1.84114	5e-05	0.00116628
ENSMUSG00000018906	P4ha2	11:54100094-54131665	53.8262	98.3058	0.868967	1.81505	5e-05	0.00116628
ENSMUSG00000004105	Angptl2	2:33133416-33371486	36.1541	66.0657	0.869741	2.35975	5e-05	0.00116628
ENSMUSG00000030268	Bcat1	6:144993834-145076184	5.81067	10.663	0.875835	1.54079	5e-05	0.00116628
ENSMUSG00000020323	Prss57	10:79777271-79790961	3.74544	6.87702	0.876648	1.51825	5e-05	0.00116628
ENSMUSG00000074971	Fibin	2:110360916-110363183	1.62572	2.98762	0.877916	1.3252	0.00025	0.00455909
ENSMUSG00000074766	Ism1	2:139678177-139758581	0.658298	1.21285	0.881591	1.12951	0.00215	0.0258257
ENSMUSG00000040363	Bcor	X:12036739-12160355	2.6367	4.85859	0.881804	0.828308	0.00055	0.00887713
ENSMUSG00000028967	Errfi1	4:150825732-150868892	124.691	230.664	0.887436	2.40353	5e-05	0.00116628
ENSMUSG00000052957	Gas1	13:60174404-60177365	23.0934	42.8745	0.89264	2.44007	5e-05	0.00116628
ENSMUSG00000045877	4933415A04Rik	11:43587039-43589048	0.873877	1.63002	0.89939	1.14116	0.0018	0.0224472
ENSMUSG00000021196	Pfkp	13:6548156-6648777	113.778	212.307	0.899932	1.92364	5e-05	0.00116628
ENSMUSG00000003955	Fam162a	16:36043843-36071515	374.167	699.099	0.901813	2.71539	5e-05	0.00116628
ENSMUSG00000028681	Ptch2	4:117096074-117116101	0.618902	1.15661	0.902125	0.941207	0.0014	0.0184071
ENSMUSG00000021340	Gpld1	13:24943151-24990753	1.46909	2.74749	0.90319	1.01395	0.00395	0.0417037
ENSMUSG00000034714	Ttyh2	11:114675430-114720977	3.96344	7.43183	0.906963	1.93292	5e-05	0.00116628
ENSMUSG00000024190	Dusp1	17:26505589-26508519	93.9973	176.293	0.907283	2.72612	5e-05	0.00116628
ENSMUSG00000006651	Aplp1	7:30434981-30445535	3.21252	6.03445	0.909518	1.50458	5e-05	0.00116628
ENSMUSG00000039936	Pik3cd	4:149649167-149702571	0.58939	1.10723	0.909654	0.626775	0.00445	0.0456109
ENSMUSG00000026628	Atf3	1:191170295-191218039	43.6815	82.2849	0.913604	2.47359	5e-05	0.00116628
ENSMUSG00000019577	Pdk4	6:5483350-5496309	30.6773	57.947	0.917564	1.66962	5e-05	0.00116628
ENSMUSG00000022180	Slc7a8	14:54722215-54781886	2.52024	4.76508	0.918939	1.87157	5e-05	0.00116628
ENSMUSG00000038067	Csf3	11:98701262-98703629	33.4311	63.2175	0.919132	2.44043	5e-05	0.00116628
ENSMUSG00000039497	Dse	10:34151392-34207715	8.86444	16.7766	0.920352	2.15368	5e-05	0.00116628
ENSMUSG00000063568	Jazf1	6:52768796-53068631	2.10958	3.99449	0.921055	1.52074	5e-05	0.00116628
ENSMUSG00000052852	Reep1	6:71707560-71810710	2.65517	5.02764	0.921079	1.8318	5e-05	0.00116628
ENSMUSG00000025161	Slc16a3	11:120948479-120960868	86.4162	163.817	0.92271	2.31325	5e-05	0.00116628
ENSMUSG00000018405	Mrm1	11:84813060-84819515	8.5262	16.1837	0.924563	2.30315	5e-05	0.00116628
ENSMUSG00000028542	Slc6a9	4:117834505-117883487	19.112	36.2804	0.924715	1.24213	0.0002	0.00376966
ENSMUSG00000031438	Rnf128	X:139563315-139673145	28.03	53.2107	0.924747	2.35693	5e-05	0.00116628
ENSMUSG00000056481	Cd248	19:5068077-5070637	0.415966	0.790065	0.925505	1.02363	0.0035	0.0379221
ENSMUSG00000072437	Nanos1	19:60755986-60759913	0.291531	0.554593	0.92778	1.05583	0.0027	0.0310003
ENSMUSG00000024302	Dtna	18:23415414-23659714	1.42517	2.71815	0.93149	1.11616	0.0017	0.0214093
ENSMUSG00000024521	Pmaip1	18:66458603-66465550	3.45319	6.59247	0.932889	1.83429	5e-05	0.00116628
ENSMUSG00000019894	Slc6a15	10:103367807-103419378	1.54026	2.94584	0.935505	1.63084	5e-05	0.00116628
ENSMUSG00000031986	Sprtn	8:124897885-124906161	3.48515	6.67156	0.936805	1.71829	5e-05	0.00116628
ENSMUSG00000027171	Prrg4	2:104830740-104849876	12.3359	23.619	0.937081	1.48023	0.0001	0.0021308
ENSMUSG00000040183	Ankrd6	4:32804034-32950841	0.809949	1.55108	0.937373	1.14641	5e-05	0.00116628
ENSMUSG00000048096	Lmod1	1:135324806-135368065	5.99055	11.4781	0.938124	2.29537	5e-05	0.00116628
ENSMUSG00000017400	Stac2	11:98036622-98053462	10.489	20.1635	0.942873	2.44074	5e-05	0.00116628
ENSMUSG00000032374	Plod2	9:92538800-92608428	13.5516	26.0686	0.943849	2.28306	5e-05	0.00116628
ENSMUSG00000024867	Pip5k1b	19:24294793-24555872	0.742862	1.42988	0.944728	0.815435	0.0035	0.0379221
ENSMUSG00000032258	Lca5	9:83391363-83454573	2.25446	4.35329	0.949325	1.01281	0.001	0.0139721
ENSMUSG00000029074	Ttll10	4:156034839-156059802	3.57367	6.92006	0.95338	1.09759	0.00175	0.0219799
ENSMUSG00000018774	Cd68	11:69664212-69666153	14.0636	27.2391	0.953708	1.98166	5e-05	0.00116628
ENSMUSG00000020598	Nrcam	12:44328884-44601846	0.97885	1.89657	0.954235	1.81777	5e-05	0.00116628
ENSMUSG00000021379	Id4	13:48044230-48264036	4.60547	8.92681	0.954797	1.71629	5e-05	0.00116628
ENSMUSG00000035273	Hpse	5:100679483-100719716	1.20855	2.34269	0.954889	1.29163	0.00085	0.012433
ENSMUSG00000108456	4732496C06Rik	7:116546864-116549364	3.43759	6.67318	0.956978	1.86641	5e-05	0.00116628
ENSMUSG00000025375	Aatk	11:120007312-120047167	1.01269	1.97322	0.962359	0.949557	0.00105	0.0145549
ENSMUSG00000031202	Rab39b	X:75572045-75578231	0.810407	1.58003	0.963234	1.34659	0.0001	0.0021308
ENSMUSG00000025582	Nptx1	11:119538718-119547753	0.92791	1.81194	0.965475	1.66292	5e-05	0.00116628
ENSMUSG00000056671	Prelid2	18:41875695-41951194	27.2344	53.2768	0.968077	1.96723	5e-05	0.00116628
ENSMUSG00000049723	Mmp12	9:7344380-7388047	2.5354	4.96488	0.969545	1.31932	0.00035	0.00609009
ENSMUSG00000078588	Ccdc24	4:117834505-117883487	1.71113	3.35233	0.970215	1.00601	0.0009	0.0129752
ENSMUSG00000022176	Rem2	14:54476099-54480431	4.39241	8.60797	0.970661	1.21781	5e-05	0.00116628
ENSMUSG00000032487	Ptgs2	1:150100030-150108227	22.8533	44.8091	0.971391	2.2895	5e-05	0.00116628
ENSMUSG00000078612	1700024P16Rik	4:104913455-105016863	0.872224	1.71093	0.972012	1.38333	0.00025	0.00455909
ENSMUSG00000033882	Rbm46	3:82837227-82876483	0.8368	1.64979	0.979332	1.16204	0.00145	0.0189052
ENSMUSG00000034825	Nrip3	7:109758054-109782025	1.06996	2.11995	0.986476	1.24704	0.0001	0.0021308
ENSMUSG00000022602	Arc	15:74669082-74672570	20.9251	41.5146	0.988387	2.55017	5e-05	0.00116628
ENSMUSG00000023087	Noct	3:51224446-51251644	10.6697	21.1704	0.988529	1.66346	0.0006	0.00954156
ENSMUSG00000050108	Bpifc	10:85959339-86011895	1.83645	3.64838	0.990337	1.53827	5e-05	0.00116628
ENSMUSG00000102712	Gm37758	9:33151291-33262516	6.04734	12.0191	0.990957	1.28616	0.00065	0.0100743
ENSMUSG00000074489	Bglap3	3:88368615-88372743	17.7334	35.3915	0.996932	1.50912	0.0001	0.0021308
ENSMUSG00000024578	Il17b	18:61687934-61692537	17.6178	35.1914	0.998189	1.77676	5e-05	0.00116628
ENSMUSG00000037509	Arhgef4	1:34678187-34843065	3.49481	6.98434	0.99891	1.14262	0.0009	0.0129752
ENSMUSG00000020411	Nipal4	11:46148154-46166508	9.38117	18.7562	0.999527	2.5694	5e-05	0.00116628
ENSMUSG00000025272	Tro	X:150645303-150657583	0.942236	1.88657	1.00161	0.912374	0.0045	0.0458889
ENSMUSG00000082319	Gm8822	X:81820383-81822730	0.514272	1.03621	1.01072	1.1507	0.00155	0.019895
ENSMUSG00000035678	Tnfsf9	17:57092034-57107757	4.97767	10.0874	1.01902	1.54014	5e-05	0.00116628
ENSMUSG00000025383	Il23a	10:128296139-128298084	11.1187	22.5499	1.02013	2.17012	5e-05	0.00116628
ENSMUSG00000040133	Gpr176	2:118204887-118373419	0.410741	0.83623	1.02567	1.24233	0.0023	0.0270491
ENSMUSG00000003545	Fosb	7:19302695-19310051	1.90406	3.892	1.03143	1.34197	0.0002	0.00376966
ENSMUSG00000016552	Foxred2	15:77940521-77956722	1.74746	3.5989	1.0423	1.8768	5e-05	0.00116628
ENSMUSG00000053846	Lipg	18:74939321-74961263	3.14594	6.48166	1.04287	2.13975	5e-05	0.00116628
ENSMUSG00000035557	Krt17	11:100256216-100261029	849.688	1752.77	1.04463	2.85045	5e-05	0.00116628
ENSMUSG00000028195	Cyr61	3:145646975-145649981	271.702	560.664	1.04511	3.09542	5e-05	0.00116628
ENSMUSG00000025855	Prkar1b	5:139017305-139186510	10.1883	21.0449	1.04656	1.19578	0.00025	0.00455909
ENSMUSG00000070702	Csn1s1	5:87666207-87682578	27.8981	57.6725	1.04772	2.47347	5e-05	0.00116628
ENSMUSG00000037161	Mgarp	3:51388411-51396738	5.58388	11.5653	1.05047	1.76851	5e-05	0.00116628
ENSMUSG00000005148	Klf5	14:99298690-99313405	22.7421	47.2424	1.05472	2.78099	5e-05	0.00116628
ENSMUSG00000001349	Cnn1	9:22099215-22109630	103.04	214.667	1.0589	2.54092	5e-05	0.00116628
ENSMUSG00000048387	Osr1	12:9574441-9581499	10.871	22.6608	1.05971	2.53376	5e-05	0.00116628
ENSMUSG00000023034	Nr4a1	15:101266845-101274792	16.5617	34.5691	1.06163	2.62667	5e-05	0.00116628
ENSMUSG00000000706	Btn1a1	13:23456991-23465901	25.7407	53.7934	1.06338	2.64043	5e-05	0.00116628
ENSMUSG00000028527	Ak4	4:101419276-101466995	14.5297	30.3674	1.06352	1.98858	5e-05	0.00116628
ENSMUSG00000047963	Stbd1	5:92603040-92606579	25.052	52.48	1.06684	2.71668	5e-05	0.00116628
ENSMUSG00000021361	Tmem14c	13:41016249-41022575	25.3736	53.3093	1.07106	2.18709	5e-05	0.00116628
ENSMUSG00000029761	Cald1	6:34598499-34775473	158.645	333.396	1.07143	1.83938	5e-05	0.00116628
ENSMUSG00000021069	Pygl	12:70190810-70234165	4.25062	8.96872	1.07723	2.03557	5e-05	0.00116628
ENSMUSG00000022587	Ly6e	15:74955050-74959905	643.864	1361.53	1.0804	2.6324	5e-05	0.00116628
ENSMUSG00000038456	Dennd2a	6:39462377-39557867	0.304564	0.645868	1.08449	0.88763	0.00385	0.0408321
ENSMUSG00000047712	Ust	10:8204752-8518825	0.885215	1.88106	1.08744	1.72004	5e-05	0.00116628
ENSMUSG00000066363	Serpina3f	12:104214543-104221129	1.35114	2.88497	1.09437	1.50079	5e-05	0.00116628
ENSMUSG00000004267	Eno2	6:124760052-124769673	7.78093	16.6165	1.09461	1.66632	5e-05	0.00116628
ENSMUSG00000020256	Aldh1l2	10:83360220-83534140	8.89305	19.0283	1.09739	1.08699	0.00115	0.0157391
ENSMUSG00000005667	Mthfd2	6:83305690-83325908	26.2731	56.3177	1.1	2.58635	5e-05	0.00116628
ENSMUSG00000059430	Actg2	6:83512904-83536265	28.1619	60.4712	1.10251	2.68025	5e-05	0.00116628
ENSMUSG00000037946	Fgd3	13:49261553-49320311	0.985852	2.1277	1.10985	1.52511	5e-05	0.00116628
ENSMUSG00000028435	Aqp3	4:41092721-41098183	6.43959	13.9364	1.11382	1.87525	5e-05	0.00116628
ENSMUSG00000008461	Fut1	7:45617288-45621059	0.660139	1.4371	1.12232	1.17747	0.0003	0.00533916
ENSMUSG00000002012	Pnck	X:73655993-73660117	0.361455	0.791711	1.13116	0.843076	0.0037	0.0397213
ENSMUSG00000022754	Tmem45a	16:56805160-56886166	4.50953	9.88534	1.13231	1.11623	0.00015	0.00299616
ENSMUSG00000066900	Suds3	5:117091679-117118723	3.44695	7.55765	1.13262	1.74224	5e-05	0.00116628
ENSMUSG00000051517	Arhgef39	4:43496141-43499695	0.993116	2.18328	1.13646	1.00192	0.00125	0.016845
ENSMUSG00000025006	Sorbs1	19:40295048-40402267	23.2559	51.2872	1.141	3.21925	5e-05	0.00116628
ENSMUSG00000057614	Gnai1	5:18265134-18360355	3.67484	8.10782	1.14163	2.39951	5e-05	0.00116628
ENSMUSG00000037887	Dusp8	7:142079489-142125189	3.6623	8.09587	1.14444	2.62451	5e-05	0.00116628
ENSMUSG00000027313	Chac1	2:119351228-119354381	18.5736	41.1191	1.14655	2.85518	5e-05	0.00116628
ENSMUSG00000111481	RP23-356D13.9	9:37275259-37348432	0.999142	2.2262	1.15582	1.82542	5e-05	0.00116628
ENSMUSG00000039103	Nexn	3:152236981-152266350	5.21338	11.6208	1.15642	1.38143	5e-05	0.00116628
ENSMUSG00000050315	Synpo2	3:123076518-123236149	1.32203	2.9477	1.15683	1.37192	0.00065	0.0100743
ENSMUSG00000089726	Mir17hg	14:115042878-115046727	1.80823	4.07061	1.17067	2.18672	5e-05	0.00116628
ENSMUSG00000043336	Filip1l	16:57302198-57606825	16.1332	36.4731	1.1768	3.21251	5e-05	0.00116628
ENSMUSG00000031659	Adcy7	8:88272402-88329962	1.68397	3.82181	1.18239	2.2361	5e-05	0.00116628
ENSMUSG00000015652	Steap1	5:5736316-5749326	4.28053	9.78958	1.19346	1.96576	5e-05	0.00116628
ENSMUSG00000026207	Speg	1:75375296-75432320	5.46141	12.4992	1.19449	1.89947	5e-05	0.00116628
ENSMUSG00000041798	Gck	11:5900819-5950081	0.409993	0.938368	1.19455	0.997895	0.00425	0.0442719
ENSMUSG00000024803	Ankrd1	19:36111964-36119844	5.82224	13.3794	1.20037	2.42735	5e-05	0.00116628
ENSMUSG00000027224	Duoxa1	2:122298899-122313730	3.5761	8.23188	1.20283	1.88854	5e-05	0.00116628
ENSMUSG00000031661	Nkd1	8:88521353-88594884	1.17176	2.70181	1.20525	1.49103	0.00025	0.00455909
ENSMUSG00000033268	Duox1	2:122315671-122347972	0.540531	1.25233	1.21217	1.8189	5e-05	0.00116628
ENSMUSG00000037469	Acp7	7:28607633-28681936	0.685376	1.59209	1.21596	1.15904	5e-05	0.00116628
ENSMUSG00000000184	Ccnd2	6:127122965-127212411	15.5903	36.2717	1.21819	1.34951	5e-05	0.00116628
ENSMUSG00000027894	Slc6a17	3:107467542-107518018	0.281299	0.660303	1.23102	0.680658	0.0045	0.0458889
ENSMUSG00000043531	Sorcs1	19:50143298-50778662	0.324926	0.762914	1.23141	1.35528	0.0001	0.0021308
ENSMUSG00000041073	Nacad	11:6597822-6606053	0.967451	2.2801	1.23684	2.11412	5e-05	0.00116628
ENSMUSG00000035186	Ubd	17:37193891-37196095	8.79626	20.8491	1.24503	2.06773	5e-05	0.00116628
ENSMUSG00000027797	Dclk1	3:55242363-55539068	29.2386	69.308	1.24515	1.54287	5e-05	0.00116628
ENSMUSG00000101698	Gm29562	9:88827521-88828425	11.4243	27.6029	1.27271	2.40698	5e-05	0.00116628
ENSMUSG00000005355	Casp14	10:78711996-78718293	1.5313	3.70611	1.27515	1.96056	5e-05	0.00116628
ENSMUSG00000037944	Ccr7	11:99144195-99155077	0.346409	0.844885	1.28628	1.26312	0.0015	0.0194129
ENSMUSG00000009376	Met	6:17463799-17573980	17.4153	42.6751	1.29304	1.89284	5e-05	0.00116628
ENSMUSG00000047751	Utf1	7:139943788-139945112	0.923834	2.26688	1.295	1.3977	0.0002	0.00376966
ENSMUSG00000026582	Sele	1:164048233-164057677	5.55834	13.7026	1.30172	2.91825	5e-05	0.00116628
ENSMUSG00000000732	Icosl	10:78069359-78079525	1.94122	4.8088	1.30871	2.29352	5e-05	0.00116628
ENSMUSG00000111205	RP23-187B11.11	9:22260101-22263289	0.664842	1.64854	1.3101	1.24562	0.0035	0.0379221
ENSMUSG00000021456	Fbp2	13:62836883-62858400	2.6028	6.46866	1.3134	1.84733	5e-05	0.00116628
ENSMUSG00000046352	Gjb2	14:57098599-57104702	33.2673	82.9104	1.31745	3.8477	5e-05	0.00116628
ENSMUSG00000048776	Pthlh	6:147252100-147264183	4.41808	11.0162	1.31814	2.3779	5e-05	0.00116628
ENSMUSG00000054136	Adm2	15:89322971-89324728	5.8771	14.7219	1.32479	2.23876	5e-05	0.00116628
ENSMUSG00000054200	Ffar4	19:38097078-38114263	2.86549	7.1844	1.32608	2.03202	5e-05	0.00116628
ENSMUSG00000036006	Fam65b	13:24582188-24733816	5.52091	13.8923	1.3313	2.50217	5e-05	0.00116628
ENSMUSG00000009092	Derl3	10:75893397-75895941	15.3957	39.099	1.34461	2.86323	5e-05	0.00116628
ENSMUSG00000028539	Artn	4:117926161-117929763	3.27077	8.31317	1.34577	1.2695	5e-05	0.00116628
ENSMUSG00000039323	Igfbp2	1:72824502-72852474	63.9021	162.667	1.34799	3.56848	5e-05	0.00116628
ENSMUSG00000029377	Ereg	5:91051870-91093646	2.8531	7.31306	1.35795	2.70956	5e-05	0.00116628
ENSMUSG00000040703	Cyp2s1	7:25802474-25820654	8.14199	20.8731	1.35819	3.00309	5e-05	0.00116628
ENSMUSG00000026271	Gpr35	1:92950864-92986391	3.81788	9.8189	1.36279	2.52048	5e-05	0.00116628
ENSMUSG00000020427	Igfbp3	11:7206085-7213923	89.7342	231.174	1.36525	3.95699	5e-05	0.00116628
ENSMUSG00000021831	Ero1l	14:45283091-45318572	225.013	580.033	1.36613	3.1489	5e-05	0.00116628
ENSMUSG00000023951	Vegfa	17:46016992-46032369	1.77413	4.59566	1.37316	0.923278	0.0009	0.0129752
ENSMUSG00000055305	Zfp93	7:24270419-24277794	4.89911	12.819	1.38769	4.05192	5e-05	0.00116628
ENSMUSG00000039395	Mreg	1:72159441-72212307	1.32349	3.48421	1.39648	2.11858	5e-05	0.00116628
ENSMUSG00000056900	Usp13	3:32817545-32938071	0.585884	1.54378	1.39778	1.17935	0.00015	0.00299616
ENSMUSG00000029019	Nppb	4:147985787-147987205	0.761804	2.01118	1.40055	1.12836	0.0042	0.043816
ENSMUSG00000049107	Ntf3	6:126101411-126166910	0.961906	2.56922	1.41736	1.63042	5e-05	0.00116628
ENSMUSG00000057337	Chst3	10:60181531-60219260	0.408462	1.09152	1.41806	1.98927	5e-05	0.00116628
ENSMUSG00000041592	Sdk2	11:113776373-114067046	0.946107	2.54684	1.42864	0.950736	0.00215	0.0258257
ENSMUSG00000022240	Ctnnd2	15:30172592-31029311	0.439264	1.20155	1.45174	2.15515	5e-05	0.00116628
ENSMUSG00000034765	Dusp5	19:53529108-53542431	2.94773	8.08561	1.45575	2.76794	5e-05	0.00116628
ENSMUSG00000048699	Krt90	15:101552355-101562950	0.800905	2.20528	1.46126	1.86759	5e-05	0.00116628
ENSMUSG00000021838	Samd4	14:46882853-47116161	1.11441	3.07115	1.4625	2.00164	5e-05	0.00116628
ENSMUSG00000041696	Rasl12	9:65398505-65422955	3.4011	9.3833	1.46409	2.44551	5e-05	0.00116628
ENSMUSG00000035105	Egln3	12:54178980-54203860	34.8945	97.3965	1.48087	4.25138	5e-05	0.00116628
ENSMUSG00000048388	Fam171b	2:83812635-83883486	0.593431	1.66299	1.48662	1.83094	5e-05	0.00116628
ENSMUSG00000071470	Ccnb1ip1	14:50789248-50795728	0.459849	1.28892	1.48693	1.48908	0.0002	0.00376966
ENSMUSG00000030214	Plbd1	6:136612069-136661928	0.778553	2.19367	1.49448	1.52476	5e-05	0.00116628
ENSMUSG00000027560	Dok5	2:170731806-170879769	0.784185	2.23277	1.50957	1.7953	5e-05	0.00116628
ENSMUSG00000003279	Dlgap1	17:69969072-70821413	2.88391	8.24734	1.5159	1.79119	0.00195	0.0238726
ENSMUSG00000031297	Slc7a3	X:101079209-101086020	2.9542	8.60194	1.54189	2.63385	5e-05	0.00116628
ENSMUSG00000028033	Kcnq5	1:21398402-21962530	0.311118	0.913891	1.55456	1.36336	0.00015	0.00299616
ENSMUSG00000033697	Arhgap39	15:76723984-76818170	1.72082	5.11239	1.5709	1.32451	0.0011	0.0151731
ENSMUSG00000039518	Cdsn	17:35552127-35557180	2.34616	7.04884	1.58709	2.86552	5e-05	0.00116628
ENSMUSG00000026420	Il24	1:130882073-130887454	2.69912	8.16878	1.59763	2.32597	5e-05	0.00116628
ENSMUSG00000030732	Chrdl2	7:100006171-100034728	0.3237	1.00738	1.63788	1.27318	0.0002	0.00376966
ENSMUSG00000024512	Dynap	18:70240428-70244584	3.09025	9.67277	1.6462	2.31205	5e-05	0.00116628
ENSMUSG00000030301	Ccdc91	6:147438361-147632612	25.8559	81.7243	1.66027	6.31714	5e-05	0.00116628
ENSMUSG00000034472	Rasd2	8:75213943-75224113	0.743003	2.36718	1.67173	2.25881	5e-05	0.00116628
ENSMUSG00000028463	Car9	4:43504427-43513729	36.9531	117.846	1.67314	3.99265	5e-05	0.00116628
ENSMUSG00000021464	Ror2	13:53109311-53286124	0.857971	2.74432	1.67745	1.87469	5e-05	0.00116628
ENSMUSG00000100975	Gm28875	12:104925500-104926142	2.61648	8.77032	1.745	1.82206	5e-05	0.00116628
ENSMUSG00000074115	Saa1	7:46740496-46742980	10.072	33.8076	1.74699	2.53372	5e-05	0.00116628
ENSMUSG00000024990	Rbp4	19:38116619-38125321	3.352	11.4856	1.77673	2.54743	5e-05	0.00116628
ENSMUSG00000107233	Gm42959	6:3190690-3190902	105.325	365.918	1.79668	1.52033	0.0005	0.00824061
ENSMUSG00000058153	Sez6l	5:112419150-112577185	0.16243	0.568511	1.80737	1.82126	5e-05	0.00116628
ENSMUSG00000042369	Rbm45	2:76369983-76383768	10.0055	35.4875	1.82652	4.37304	5e-05	0.00116628
ENSMUSG00000028943	Espn	4:152120330-152152371	8.0613	28.8112	1.83755	2.9633	5e-05	0.00116628
ENSMUSG00000059146	Ntrk3	7:78175958-78738012	3.52049	12.7693	1.85884	1.03562	0.00045	0.00755849
ENSMUSG00000026872	Zeb2	2:44983631-45117395	0.79348	2.88413	1.86187	1.09466	5e-05	0.00116628
ENSMUSG00000074646	6430550D23Rik	2:156000443-156007977	0.457784	1.70203	1.89452	1.23013	0.00015	0.00299616
ENSMUSG00000025257	Ribc1	X:152004581-152016295	1.79304	6.78182	1.91927	3.08747	5e-05	0.00116628
ENSMUSG00000031684	Slc10a7	8:78509345-78734003	20.042	76.0063	1.92309	4.88893	5e-05	0.00116628
ENSMUSG00000009356	Lpo	11:87806427-87828289	0.303934	1.15443	1.92535	1.30189	5e-05	0.00116628
ENSMUSG00000040258	Nxph4	10:127525472-127534559	1.0172	3.9081	1.94186	2.42584	5e-05	0.00116628
ENSMUSG00000047230	Cldn2	X:139800827-139811386	0.469762	1.8383	1.96837	1.91394	0.00455	0.0462644
ENSMUSG00000040055	Gjb6	14:57123302-57133611	0.712045	2.78873	1.96957	1.47571	5e-05	0.00116628
ENSMUSG00000071561	BC100530	16:36359381-36387406	1.16556	4.59799	1.97998	1.45505	0.00435	0.0448149
ENSMUSG00000028441	1110017D15Rik	4:41505008-41517333	3.84837	15.2009	1.98184	5.23029	5e-05	0.00116628
ENSMUSG00000097324	Carmn	18:61649624-61665537	1.42526	5.93746	2.05862	2.46081	5e-05	0.00116628
ENSMUSG00000030827	Fgf21	7:45613885-45615490	0.517099	2.22699	2.10658	1.75576	5e-05	0.00116628
ENSMUSG00000028680	Plk3	4:117126793-117133963	16.284	71.3112	2.13068	5.72479	5e-05	0.00116628
ENSMUSG00000057465	Saa2	7:46751789-46754313	2.94559	13.1903	2.16285	2.19437	5e-05	0.00116628
ENSMUSG00000028635	Edn2	4:120161205-120167360	0.409319	1.87131	2.19275	2.05506	5e-05	0.00116628
ENSMUSG00000087574	C030037D09Rik	11:88718644-88728893	0.258193	1.21056	2.22915	1.23599	0.0001	0.0021308
ENSMUSG00000036699	Zcchc12	X:36195903-36199158	0.277742	1.33446	2.26444	1.84331	0.0003	0.00533916
ENSMUSG00000026200	Glb1l	1:75171716-75210813	3.738	17.9767	2.26579	1.43223	5e-05	0.00116628
ENSMUSG00000050423	Ppp1r3g	13:35958838-35970388	0.470204	2.33085	2.3095	2.34569	5e-05	0.00116628
ENSMUSG00000063157	Csn2	5:87692623-87699630	9.44813	47.7127	2.33627	4.14836	5e-05	0.00116628
ENSMUSG00000066392	Nrxn3	12:88722875-90334935	0.13215	0.67574	2.35429	0.728605	0.0012	0.0162806
ENSMUSG00000079592	C1qtnf5	9:44066326-44121960	0.255897	1.3468	2.3959	0.74895	0.00015	0.00299616
ENSMUSG00000017412	Cacnb4	2:52425011-52676831	0.405845	2.62286	2.69214	2.16314	5e-05	0.00116628
ENSMUSG00000067242	Lgi1	19:38264535-38315270	0.134924	0.91856	2.76723	1.1796	5e-05	0.00116628
ENSMUSG00000026247	Ecel1	1:87147654-87156521	1.90703	13.5073	2.82434	4.79628	5e-05	0.00116628
ENSMUSG00000025762	Larp1b	3:40950353-40978165	0.34587	2.46163	2.83131	1.44698	5e-05	0.00116628
ENSMUSG00000061937	Csn1s2a	5:87774566-87788797	2.61711	19.2823	2.88123	3.10547	5e-05	0.00116628
ENSMUSG00000005089	Slc1a2	2:102658658-102790784	0.642194	4.96335	2.95023	2.0588	5e-05	0.00116628
ENSMUSG00000027985	Lef1	3:131109025-131224356	0.136872	1.08407	2.98556	1.09161	0.0002	0.00376966
ENSMUSG00000026826	Nr4a2	2:57106829-57124003	2.79393	22.3795	3.00181	6.14778	5e-05	0.00116628
ENSMUSG00000055833	1700034H15Rik	1:191886129-191913247	0.131724	1.69002	3.68145	1.09545	5e-05	0.00116628
ENSMUSG00000079436	Kcnj13	1:87326997-87450796	0.185225	3.20601	4.11343	0.840627	0.0009	0.0129752
ENSMUSG00000030109	Slc6a12	6:121343075-121365775	0.0724281	1.33472	4.20384	0.944604	0.0003	0.00533916
ENSMUSG00000036815	Dpp10	1:123321470-124045559	0.0643449	1.36324	4.40507	0.885313	0.0002	0.00376966
ENSMUSG00000110206	Flt3l	7:45125557-45136432	2.02459	152.182	6.23203	1.84547	5e-05	0.00116628
ENSMUSG00000027643	Ghrh	2:157329496-157347506	0	1.0414	inf	-nan	5e-05	0.00116628
