# Supplementary material for: Sfrp3 modulates stromal–epithelial crosstalk during mammary gland development by regulating Wnt levels
Source: Nat Commun. 2019 Jun 6;10:2481. doi: 10.1038/s41467-019-10509-1 (PMC6554275; doi:10.1038/s41467-019-10509-1)
Supplement: Supplementary file 4 — Supplementary Data 2 [file 41467_2019_10509_MOESM4_ESM.xlsx]

## Sheet: Hoja1
Supplementary data 2. 50 top down-regulated genes in Sfrp3-/- compared to Sfrp3+/+ epithelial cells.
Ensembl_id	gene_name	NCBI_id	locus	WT_fpkm	KO_fpkm	log2(fold_change)	test_stat	p_value	q_value	description
ENSMUSG00000057262	Gm10020	NA	15:52477613-52478228	11.882	0	-inf	-nan	5e-05	0.00116628	NA
ENSMUSG00000090602	Gm5611	NA	9:17030044-17030896	3.37881	0.0167871	-7.65302	-1.29983	0.0018	0.0224472	NA
ENSMUSG00000021303	Gng4	2195103	13:13784058-13827897	2.71197	0.0754636	-5.16742	-0.97132	0.00145	0.0189052	guanine nucleotide binding protein (G protein), gamma 4 [Source:MGI Symbol;Acc:MGI:102703]
ENSMUSG00000102059	Gm20257	NA	1:58646687-58695989	42.8996	1.54285	-4.79729	-5.38358	5e-05	0.00116628	NA
ENSMUSG00000092116	Gm10320	NA	13:98489347-98492001	13.9593	0.906069	-3.94546	-3.50458	5e-05	0.00116628	NA
ENSMUSG00000085478	Gm11851	NA	4:17656674-17657963	2.12568	0.235865	-3.17189	-2.02252	0.00495	0.0491917	NA
ENSMUSG00000075015	Gm10801	NA	2:98662236-98664083	17.3651	1.95534	-3.1507	-3.58858	0.00045	0.00755849	NA
ENSMUSG00000075014	Gm10800	NA	2:98666546-98667301	279.812	34.8524	-3.00513	-5.17486	5e-05	0.00116628	NA
ENSMUSG00000037259	Dzank1	2204236	2:144459279-144527414	1.06728	0.137764	-2.95367	-1.30803	0.0002	0.00376966	double zinc ribbon and ankyrin repeat domains 1 [Source:MGI Symbol;Acc:MGI:2139080]
ENSMUSG00000020159	Gabrp	NA	11:33550780-33578959	20.9692	2.87632	-2.86598	-3.21255	5e-05	0.00116628	NA
ENSMUSG00000097312	Gm26870	NA	9:3000281-3038316	63.6695	8.83737	-2.84891	-4.4777	5e-05	0.00116628	NA
ENSMUSG00000090223	Pcp4	2199776	16:96361667-96525793	197.318	28.2507	-2.80416	-5.03132	5e-05	0.00116628	Purkinje cell protein 4 [Source:MGI Symbol;Acc:MGI:97509]
ENSMUSG00000085840	Gm11261	NA	4:78659857-78661588	1.86983	0.27371	-2.77219	-1.38224	0.0012	0.0162806	NA
ENSMUSG00000055675	Kbtbd11	2225876	8:15011024-15033333	1.69845	0.265246	-2.67881	-1.4445	5e-05	0.00116628	kelch repeat and BTB (POZ) domain containing 11 [Source:MGI Symbol;Acc:MGI:1922151]
ENSMUSG00000001986	Gria3	2230572	X:41400853-41678601	1.69213	0.269502	-2.65047	-1.57584	0.0001	0.0021308	glutamate receptor, ionotropic, AMPA3 (alpha 3) [Source:MGI Symbol;Acc:MGI:95810]
ENSMUSG00000044748	Defb1	2224652	8:21776598-21795185	3.05611	0.494461	-2.62777	-2.10881	5e-05	0.00116628	defensin beta 1 [Source:MGI Symbol;Acc:MGI:1096878]
ENSMUSG00000041649	Klf8	2230649	X:153237465-153396132	5.47804	0.925795	-2.5649	-3.72942	5e-05	0.00116628	Kruppel-like factor 8 [Source:MGI Symbol;Acc:MGI:2442430]
ENSMUSG00000061322	Dnaic1	2210739	4:41569774-41641416	7.39178	1.35237	-2.45043	-1.51666	0.0004	0.00685812	dynein, axonemal, intermediate chain 1 [Source:MGI Symbol;Acc:MGI:1916172]
ENSMUSG00000029516	Cit	2213595	5:115845277-116008947	0.867771	0.160196	-2.43748	-0.73725	5e-05	0.00116628	citron [Source:MGI Symbol;Acc:MGI:105313]
ENSMUSG00000048070	Pirt	2192104	11:66905720-66947086	0.572254	0.108877	-2.39396	-2.241	5e-05	0.00116628	phosphoinositide-interacting regulator of transient receptor potential channels [Source:MGI Symbol;Acc:MGI:2443635]
ENSMUSG00000085683	9130409J20Rik	NA	11:66956637-66965016	5.11466	0.974142	-2.39244	-2.36572	5e-05	0.00116628	NA
ENSMUSG00000109564	Muc16	2228013	9:18495454-18674530	1.31888	0.257629	-2.35594	-1.30047	0.0004	0.00685812	mucin 16 [Source:MGI Symbol;Acc:MGI:1920982]
ENSMUSG00000095280	Gm21738	NA	14:19415856-19418930	2.31282	0.45209	-2.35497	-2.14557	0.00285	0.0324046	NA
ENSMUSG00000040722	Scamp5	2228382	9:57441326-57468060	0.997637	0.19525	-2.3532	-1.41249	5e-05	0.00116628	secretory carrier membrane protein 5 [Source:MGI Symbol;Acc:MGI:1928948]
ENSMUSG00000022584	Ly6c2	NA	15:75108157-75111970	31.2693	6.6316	-2.23732	-4.03916	0.00015	0.00299616	NA
ENSMUSG00000078503	Zfp990	2213163	4:145510758-145539188	2.90292	0.619576	-2.22815	-2.32603	5e-05	0.00116628	zinc finger protein 990 [Source:MGI Symbol;Acc:MGI:3652161]
ENSMUSG00000026343	Gpr39	2187229	1:125676994-125913101	0.671762	0.149544	-2.16738	-1.30578	0.0004	0.00685812	G protein-coupled receptor 39 [Source:MGI Symbol;Acc:MGI:1918361]
ENSMUSG00000036523	Greb1	2193506	12:16670614-16800886	3.31542	0.748312	-2.14748	-1.51949	5e-05	0.00116628	gene regulated by estrogen in breast cancer protein [Source:MGI Symbol;Acc:MGI:2149712]
ENSMUSG00000044103	Il1f9	NA	2:24186475-24193568	1.60235	0.377286	-2.08645	-2.0962	5e-05	0.00116628	NA
ENSMUSG00000020415	Pttg1	2192169	11:43420249-43426251	18.1622	4.28121	-2.08485	-2.45736	5e-05	0.00116628	pituitary tumor-transforming gene 1 [Source:MGI Symbol;Acc:MGI:1353578]
ENSMUSG00000041523	Upk2	2228584	9:44452714-44454976	1.41006	0.332709	-2.08342	-1.70305	0.0001	0.0021308	uroplakin 2 [Source:MGI Symbol;Acc:MGI:98913]
ENSMUSG00000000579	Dynlt1c	2200270	17:6601670-6609774	25.3466	6.18493	-2.03496	-2.15411	5e-05	0.00116628	dynein light chain Tctex-type 1C [Source:MGI Symbol;Acc:MGI:3807476]
ENSMUSG00000054005	Mill1	2222562	7:18245346-18266092	0.961771	0.242938	-1.9851	-1.89659	5e-05	0.00116628	MHC I like leukocyte 1 [Source:MGI Symbol;Acc:MGI:2179988]
ENSMUSG00000018907	Alox12e	2189929	11:70315609-70322628	15.8428	4.02831	-1.97558	-4.00736	5e-05	0.00116628	arachidonate lipoxygenase, epidermal [Source:MGI Symbol;Acc:MGI:1274790]
ENSMUSG00000101389	Ms4a4a	2203286	19:11375522-11392790	2.33572	0.59638	-1.96956	-1.57479	0.0002	0.00376966	membrane-spanning 4-domains, subfamily A, member 4A [Source:MGI Symbol;Acc:MGI:3643932]
ENSMUSG00000033860	Fgg	2207916	3:82876704-83015049	13.383	3.42158	-1.96767	-2.82846	5e-05	0.00116628	fibrinogen gamma chain [Source:MGI Symbol;Acc:MGI:95526]
ENSMUSG00000027188	Pamr1	2206786	2:102550011-102643041	4.59819	1.20667	-1.93003	-2.93307	5e-05	0.00116628	peptidase domain containing associated with muscle regeneration 1 [Source:MGI Symbol;Acc:MGI:2445082]
ENSMUSG00000021255	Esrrb	2192964	12:86361116-86521628	1.63713	0.429775	-1.92951	-2.08001	5e-05	0.00116628	estrogen related receptor, beta [Source:MGI Symbol;Acc:MGI:1346832]
ENSMUSG00000061718	Ppp1r1b	2192136	11:98348403-98358283	6.15848	1.63589	-1.9125	-2.28761	5e-05	0.00116628	protein phosphatase 1, regulatory (inhibitor) subunit 1B [Source:MGI Symbol;Acc:MGI:94860]
ENSMUSG00000105263	Gm42427	NA	5:44137979-44143271	23.7072	6.36482	-1.89714	-4.93981	5e-05	0.00116628	NA
ENSMUSG00000032356	Rasgrf1	2228321	9:89909907-90026977	13.0455	3.54081	-1.8814	-2.62366	5e-05	0.00116628	RAS protein-specific guanine nucleotide-releasing factor 1 [Source:MGI Symbol;Acc:MGI:99694]
ENSMUSG00000041872	Il17f	NA	1:20777145-20790617	4.08161	1.13442	-1.84718	-1.41296	0.0001	0.0021308	NA
ENSMUSG00000050463	Krt78	2198328	15:101946003-101954287	1.85635	0.523002	-1.82758	-2.51477	5e-05	0.00116628	keratin 78 [Source:MGI Symbol;Acc:MGI:1917529]
ENSMUSG00000027014	Cwc22	NA	2:77879752-77946375	84.1528	23.7799	-1.82327	-3.6354	5e-05	0.00116628	NA
ENSMUSG00000044827	Tlr1	NA	5:64924678-64933563	0.767686	0.219288	-1.80769	-1.37216	5e-05	0.00116628	NA
ENSMUSG00000018654	Ikzf1	2191547	11:11642202-11772926	2.66651	0.798526	-1.73954	-1.64263	5e-05	0.00116628	IKAROS family zinc finger 1 [Source:MGI Symbol;Acc:MGI:1342540]
ENSMUSG00000054728	Phactr1	2195385	13:42680622-43138526	22.7365	6.87401	-1.72579	-2.12375	5e-05	0.00116628	phosphatase and actin regulator 1 [Source:MGI Symbol;Acc:MGI:2659021]
ENSMUSG00000042751	Nmnat2	2187543	1:152954992-153119261	4.62377	1.40338	-1.72017	-2.27531	5e-05	0.00116628	nicotinamide nucleotide adenylyltransferase 2 [Source:MGI Symbol;Acc:MGI:2444155]
ENSMUSG00000086847	Tbx3os2	2216216	5:119685094-119691218	4.02465	1.22564	-1.71533	-2.12432	5e-05	0.00116628	T-box 3, opposite strand 2 [Source:MGI Symbol;Acc:MGI:3801954]
ENSMUSG00000033152	Podxl2	2219001	6:88842557-88875044	1.92861	0.592706	-1.70217	-1.09807	5e-05	0.00116628	podocalyxin-like 2 [Source:MGI Symbol;Acc:MGI:2442488]
­
