# Supplementary material for: Sfrp3 modulates stromal–epithelial crosstalk during mammary gland development by regulating Wnt levels
Source: Nat Commun. 2019 Jun 6;10:2481. doi: 10.1038/s41467-019-10509-1 (PMC6554275; doi:10.1038/s41467-019-10509-1)
Supplement: Supplementary file 5 — Supplementary Data 3 [file 41467_2019_10509_MOESM5_ESM.xlsx]

## Sheet: Hoja1
Supplementary Data 3. 50 top up-regulated genes in Sfrp3-/- compared to Sfrp3+/+ epithelial cells.
Ensembl_id	gene_name	NCBI_id	locus	WT_fpkm	KO_fpkm	log2(fold_change)	test_stat	p_value	q_value	description
ENSMUSG00000030732	Chrdl2	2219961	7:100006171-100034728	0.3237	1.00738	1.63788	1.27318	0.0002	0.00376966	chordin-like 2 [Source:MGI Symbol;Acc:MGI:1916371]
ENSMUSG00000024512	Dynap	2201878	18:70240428-70244584	3.09025	9.67277	1.6462	2.31205	5e-05	0.00116628	dynactin associated protein [Source:MGI Symbol;Acc:MGI:1922827]
ENSMUSG00000030301	Ccdc91	2216709	6:147438361-147632612	25.8559	81.7243	1.66027	6.31714	5e-05	0.00116628	coiled-coil domain containing 91 [Source:MGI Symbol;Acc:MGI:1914265]
ENSMUSG00000034472	Rasd2	2226199	8:75213943-75224113	0.743003	2.36718	1.67173	2.25881	5e-05	0.00116628	RASD family, member 2 [Source:MGI Symbol;Acc:MGI:1922391]
ENSMUSG00000028463	Car9	2210581	4:43504427-43513729	36.9531	117.846	1.67314	3.99265	5e-05	0.00116628	carbonic anhydrase 9 [Source:MGI Symbol;Acc:MGI:2447188]
ENSMUSG00000021464	Ror2	2195460	13:53109311-53286124	0.857971	2.74432	1.67745	1.87469	5e-05	0.00116628	receptor tyrosine kinase-like orphan receptor 2 [Source:MGI Symbol;Acc:MGI:1347521]
ENSMUSG00000100975	Gm28875	NA	12:104925500-104926142	2.61648	8.77032	1.745	1.82206	5e-05	0.00116628	NA
ENSMUSG00000074115	Saa1	2223405	7:46740496-46742980	10.072	33.8076	1.74699	2.53372	5e-05	0.00116628	serum amyloid A 1 [Source:MGI Symbol;Acc:MGI:98221]
ENSMUSG00000024990	Rbp4	2203506	19:38116619-38125321	3.352	11.4856	1.77673	2.54743	5e-05	0.00116628	retinol binding protein 4, plasma [Source:MGI Symbol;Acc:MGI:97879]
ENSMUSG00000107233	Gm42959	NA	6:3190690-3190902	105.325	365.918	1.79668	1.52033	0.0005	0.00824061	NA
ENSMUSG00000058153	Sez6l	2216097	5:112419150-112577185	0.16243	0.568511	1.80737	1.82126	5e-05	0.00116628	seizure related 6 homolog like [Source:MGI Symbol;Acc:MGI:1935121]
ENSMUSG00000042369	Rbm45	2206962	2:76369983-76383768	10.0055	35.4875	1.82652	4.37304	5e-05	0.00116628	RNA binding motif protein 45 [Source:MGI Symbol;Acc:MGI:2387367]
ENSMUSG00000028943	Espn	NA	4:152120330-152152371	8.0613	28.8112	1.83755	2.9633	5e-05	0.00116628	NA
ENSMUSG00000059146	Ntrk3	2222786	7:78175958-78738012	3.52049	12.7693	1.85884	1.03562	0.00045	0.00755849	neurotrophic tyrosine kinase, receptor, type 3 [Source:MGI Symbol;Acc:MGI:97385]
ENSMUSG00000026872	Zeb2	2207398	2:44983631-45117395	0.79348	2.88413	1.86187	1.09466	5e-05	0.00116628	zinc finger E-box binding homeobox 2 [Source:MGI Symbol;Acc:MGI:1344407]
ENSMUSG00000074646	6430550D23Rik	NA	2:156000443-156007977	0.457784	1.70203	1.89452	1.23013	0.00015	0.00299616	NA
ENSMUSG00000025257	Ribc1	2231007	X:152004581-152016295	1.79304	6.78182	1.91927	3.08747	5e-05	0.00116628	RIB43A domain with coiled-coils 1 [Source:MGI Symbol;Acc:MGI:1913861]
ENSMUSG00000031684	Slc10a7	2226258	8:78509345-78734003	20.042	76.0063	1.92309	4.88893	5e-05	0.00116628	solute carrier family 10 (sodium/bile acid cotransporter family), member 7 [Source:MGI Symbol;Acc:MGI:1924025]
ENSMUSG00000009356	Lpo	2191664	11:87806427-87828289	0.303934	1.15443	1.92535	1.30189	5e-05	0.00116628	lactoperoxidase [Source:MGI Symbol;Acc:MGI:1923363]
ENSMUSG00000040258	Nxph4	2189263	10:127525472-127534559	1.0172	3.9081	1.94186	2.42584	5e-05	0.00116628	neurexophilin 4 [Source:MGI Symbol;Acc:MGI:1336197]
ENSMUSG00000047230	Cldn2	NA	X:139800827-139811386	0.469762	1.8383	1.96837	1.91394	0.00455	0.0462644	NA
ENSMUSG00000040055	Gjb6	2196073	14:57123302-57133611	0.712045	2.78873	1.96957	1.47571	5e-05	0.00116628	gap junction protein, beta 6 [Source:MGI Symbol;Acc:MGI:107588]
ENSMUSG00000071561	BC100530	NA	16:36359381-36387406	1.16556	4.59799	1.97998	1.45505	0.00435	0.0448149	NA
ENSMUSG00000028441	1110017D15Rik	2210320	4:41505008-41517333	3.84837	15.2009	1.98184	5.23029	5e-05	0.00116628	RIKEN cDNA 1110017D15 gene [Source:MGI Symbol;Acc:MGI:1920971]
ENSMUSG00000097324	Carmn	2201810	18:61649624-61665537	1.42526	5.93746	2.05862	2.46081	5e-05	0.00116628	cardiac mesoderm enhancer-associated non-coding RNA [Source:MGI Symbol;Acc:MGI:4439832]
ENSMUSG00000030827	Fgf21	NA	7:45613885-45615490	0.517099	2.22699	2.10658	1.75576	5e-05	0.00116628	NA
ENSMUSG00000028680	Plk3	2212686	4:117126793-117133963	16.284	71.3112	2.13068	5.72479	5e-05	0.00116628	polo-like kinase 3 [Source:MGI Symbol;Acc:MGI:109604]
ENSMUSG00000057465	Saa2	2223406	7:46751789-46754313	2.94559	13.1903	2.16285	2.19437	5e-05	0.00116628	serum amyloid A 2 [Source:MGI Symbol;Acc:MGI:98222]
ENSMUSG00000028635	Edn2	2210762	4:120161205-120167360	0.409319	1.87131	2.19275	2.05506	5e-05	0.00116628	endothelin 2 [Source:MGI Symbol;Acc:MGI:95284]
ENSMUSG00000087574	C030037D09Rik	NA	11:88718644-88728893	0.258193	1.21056	2.22915	1.23599	0.0001	0.0021308	NA
ENSMUSG00000036699	Zcchc12	2231267	X:36195903-36199158	0.277742	1.33446	2.26444	1.84331	0.0003	0.00533916	zinc finger, CCHC domain containing 12 [Source:MGI Symbol;Acc:MGI:1919943]
ENSMUSG00000026200	Glb1l	2185307	1:75171716-75210813	3.738	17.9767	2.26579	1.43223	5e-05	0.00116628	galactosidase, beta 1-like [Source:MGI Symbol;Acc:MGI:1921827]
ENSMUSG00000050423	Ppp1r3g	2195401	13:35958838-35970388	0.470204	2.33085	2.3095	2.34569	5e-05	0.00116628	protein phosphatase 1, regulatory (inhibitor) subunit 3G [Source:MGI Symbol;Acc:MGI:1923737]
ENSMUSG00000063157	Csn2	2213640	5:87692623-87699630	9.44813	47.7127	2.33627	4.14836	5e-05	0.00116628	casein beta [Source:MGI Symbol;Acc:MGI:88541]
ENSMUSG00000066392	Nrxn3	2193942	12:88722875-90334935	0.13215	0.67574	2.35429	0.72861	0.0012	0.0162806	neurexin III [Source:MGI Symbol;Acc:MGI:1096389]
ENSMUSG00000079592	C1qtnf5	2226711	9:44066326-44121960	0.255897	1.3468	2.3959	0.74895	0.00015	0.00299616	C1q and tumor necrosis factor related protein 5 [Source:MGI Symbol;Acc:MGI:2385958]
ENSMUSG00000017412	Cacnb4	2204022	2:52425011-52676831	0.405845	2.62286	2.69214	2.16314	5e-05	0.00116628	calcium channel, voltage-dependent, beta 4 subunit [Source:MGI Symbol;Acc:MGI:103301]
ENSMUSG00000067242	Lgi1	NA	19:38264535-38315270	0.134924	0.91856	2.76723	1.1796	5e-05	0.00116628	NA
ENSMUSG00000026247	Ecel1	2185219	1:87147654-87156521	1.90703	13.5073	2.82434	4.79628	5e-05	0.00116628	endothelin converting enzyme-like 1 [Source:MGI Symbol;Acc:MGI:1343461]
ENSMUSG00000025762	Larp1b	2209684	3:40950353-40978165	0.34587	2.46163	2.83131	1.44698	5e-05	0.00116628	La ribonucleoprotein domain family, member 1B [Source:MGI Symbol;Acc:MGI:1914604]
ENSMUSG00000061937	Csn1s2a	2213638	5:87774566-87788797	2.61711	19.2823	2.88123	3.10547	5e-05	0.00116628	casein alpha s2-like A [Source:MGI Symbol;Acc:MGI:88542]
ENSMUSG00000005089	Slc1a2	2207073	2:102658658-102790784	0.642194	4.96335	2.95023	2.0588	5e-05	0.00116628	solute carrier family 1 (glial high affinity glutamate transporter), member 2 [Source:MGI Symbol;Acc:MGI:101931]
ENSMUSG00000027985	Lef1	2209707	3:131109025-131224356	0.136872	1.08407	2.98556	1.09161	0.0002	0.00376966	lymphoid enhancer binding factor 1 [Source:MGI Symbol;Acc:MGI:96770]
ENSMUSG00000026826	Nr4a2	2206379	2:57106829-57124003	2.79393	22.3795	3.00181	6.14778	5e-05	0.00116628	nuclear receptor subfamily 4, group A, member 2 [Source:MGI Symbol;Acc:MGI:1352456]
ENSMUSG00000055833	1700034H15Rik	NA	1:191886129-191913247	0.131724	1.69002	3.68145	1.09545	5e-05	0.00116628	NA
ENSMUSG00000079436	Kcnj13	NA	1:87326997-87450796	0.185225	3.20601	4.11343	0.84063	0.0009	0.0129752	NA
ENSMUSG00000030109	Slc6a12	2219146	6:121343075-121365775	0.0724281	1.33472	4.20384	0.9446	0.0003	0.00533916	solute carrier family 6 (neurotransmitter transporter, betaine/GABA), member 12 [Source:MGI Symbol;Acc:MGI:95628]
ENSMUSG00000036815	Dpp10	2185202	1:123321470-124045559	0.0643449	1.36324	4.40507	0.88531	0.0002	0.00376966	dipeptidylpeptidase 10 [Source:MGI Symbol;Acc:MGI:2442409]
ENSMUSG00000110206	Flt3l	NA	7:45125557-45136432	2.02459	152.182	6.23203	1.84547	5e-05	0.00116628	NA
ENSMUSG00000027643	Ghrh	2204379	2:157329496-157347506	0	1.0414	inf	-nan	5e-05	0.00116628	growth hormone releasing hormone [Source:MGI Symbol;Acc:MGI:95709]
