# Supplementary material for: Sfrp3 modulates stromal–epithelial crosstalk during mammary gland development by regulating Wnt levels
Source: Nat Commun. 2019 Jun 6;10:2481. doi: 10.1038/s41467-019-10509-1 (PMC6554275; doi:10.1038/s41467-019-10509-1)
Supplement: Supplementary file 6 — Supplementary Data 4 [file 41467_2019_10509_MOESM6_ESM.xlsx]

## Sheet: Hoja1
Supplementary Data 4. Real-Time qPCR primers.
gene_id	gene_name	locus	WT_fpkm	KO_fpkm	log2(fold_change)	test_stat	p_value	q_value
ENSMUSG00000020159	Gabrp	11:33550780-33578959	20.9692	2.87632	-2.86598	-3.21255	5e-05	0.00116628
ENSMUSG00000041649	Klf8	X:153237465-153396132	5.47804	0.925795	-2.5649	-3.72942	5e-05	0.00116628
ENSMUSG00000022584	Ly6c2	15:75108157-75111970	31.2693	6.6316	-2.23732	-4.03916	0.00015	0.00299616
ENSMUSG00000036523	Greb1	12:16670614-16800886	3.31542	0.748312	-2.14748	-1.51949	5e-05	0.00116628
ENSMUSG00000020415	Pttg1	11:43420249-43426251	18.1622	4.28121	-2.08485	-2.45736	5e-05	0.00116628
ENSMUSG00000027188	Pamr1	2:102550011-102643041	4.59819	1.20667	-1.93003	-2.93307	5e-05	0.00116628
ENSMUSG00000027014	Cwc22	2:77879752-77946375	84.1528	23.7799	-1.82327	-3.6354	5e-05	0.00116628
ENSMUSG00000018654	Ikzf1	11:11642202-11772926	2.66651	0.798526	-1.73954	-1.64263	5e-05	0.00116628
ENSMUSG00000030669	Calca	7:114631477-114636357	25.3693	7.84371	-1.69348	-1.43663	5e-05	0.00116628
ENSMUSG00000029096	Htra3	5:35652022-35679782	11.1655	3.5708	-1.64474	-3.10536	5e-05	0.00116628
ENSMUSG00000026610	Esrrg	1:187608790-188214885	1.02615	0.334068	-1.61902	-1.41041	0.00105	0.0145549
ENSMUSG00000022435	Upk3a	15:85017140-85022560	2.01826	0.660872	-1.61067	-1.50216	0.0008	0.0119
ENSMUSG00000022132	Cldn10	14:118787907-118875489	35.0741	11.733	-1.57984	-3.50811	5e-05	0.00116628
ENSMUSG00000027376	Prom2	2:127526472-127541467	30.4096	11.5836	-1.39244	-3.86834	5e-05	0.00116628
ENSMUSG00000024215	Spdef	17:27714351-27728951	6.40326	2.50431	-1.3544	-1.91911	5e-05	0.00116628
ENSMUSG00000028640	Tfap2c	2:172549592-172558622	38.6973	60.1804	0.637061	1.85484	5e-05	0.00116628
ENSMUSG00000023906	Cldn6	17:23679364-23682446	98.7285	43.0363	-1.19791	-3.44115	5e-05	0.00116628
ENSMUSG00000051159	Cited1	X:102247380-102252181	36.4435	16.2797	-1.16259	-2.12246	5e-05	0.00116628
ENSMUSG00000028713	Cyp4b1	4:115624724-115647723	66.5885	31.4782	-1.08092	-2.74462	5e-05	0.00116628
ENSMUSG00000019768	Esr1	10:4611592-5005614	10.1722	4.91205	-1.05023	-2.15183	5e-05	0.00116628
ENSMUSG00000020303	Stc2	11:31357306-31370074	65.0043	31.9617	-1.02419	-1.9124	5e-05	0.00116628
ENSMUSG00000004043	Stat5a	11:100859350-100939540	88.1286	44.0365	-1.00091	-0.493875	0.00465	0.0470766
ENSMUSG00000005268	Prlr	15:10177237-10410153	177.402	94.5304	-0.908175	-1.5723	5e-05	0.00116628
ENSMUSG00000024479	Mal2	15:54571365-54602846	16.2865	8.69742	-0.905016	-2.11297	5e-05	0.00116628
ENSMUSG00000025203	Scd2	19:44293675-44306864	106.582	58.9624	-0.854093	-2.64385	5e-05	0.00116628
ENSMUSG00000035451	Foxa1	12:57540630-57546121	8.02424	4.54974	-0.81858	-1.78317	5e-05	0.00116628
ENSMUSG00000031870	Pgr	9:8899832-8968611	12.9462	7.42616	-0.801844	-1.87416	5e-05	0.00116628
ENSMUSG00000018166	Erbb3	10:128567522-128589652	71.359	43.2663	-0.721853	-2.27435	5e-05	0.00116628
ENSMUSG00000031168	Ebp	X:8185328-8193512	70.2972	44.9699	-0.644509	-1.89878	5e-05	0.00116628
ENSMUSG00000020044	Timp3	10:86055124-86498896	74.5128	93.6633	0.329994	0.868081	0.0031	0.034493
ENSMUSG00000030245	Golt1b	6:142387220-142403858	48.8908	64.8509	0.407563	0.765475	0.00385	0.0408321
ENSMUSG00000061527	Krt5	15:101707069-101712891	344.71	459.636	0.415109	1.21199	0.0006	0.00954156
ENSMUSG00000042406	Atf4	15:80255183-80257540	159.779	213.926	0.421032	1.35386	5e-05	0.00116628
ENSMUSG00000025130	P4hb	11:120560297-120573253	705.056	975.964	0.46909	0.768197	0.0005	0.00824061
ENSMUSG00000028811	Yars	4:129189759-129261404	44.839	64.5123	0.524818	1.12639	0.00015	0.00299616
ENSMUSG00000068699	Flnc	6:29433255-29461883	4.94423	7.17625	0.537484	1.48071	5e-05	0.00116628
ENSMUSG00000063229	Ldha	7:46841474-46855627	1646.48	2470.32	0.585312	1.42195	5e-05	0.00116628
ENSMUSG00000022346	Myc	15:61985390-61990374	114.871	174.929	0.606759	1.70206	5e-05	0.00116628
ENSMUSG00000019997	Ctgf	10:24549440-24598683	298.118	458.541	0.621165	1.17433	5e-05	0.00116628
ENSMUSG00000028214	Gem	4:11704456-11714752	17.5048	27.1169	0.631442	1.58546	5e-05	0.00116628
ENSMUSG00000025823	Pdia4	6:47796140-47813430	393.192	623.089	0.664204	1.24131	5e-05	0.00116628
ENSMUSG00000019916	P4ha1	10:59323295-59373304	66.0066	105.482	0.676312	2.08359	5e-05	0.00116628
ENSMUSG00000023064	Sncg	14:34370273-34374789	37.0155	61.316	0.728135	1.74629	5e-05	0.00116628
ENSMUSG00000028780	Sema3c	5:17574280-17730268	36.2074	61.1771	0.756706	1.22943	0.00025	0.00455909
ENSMUSG00000041075	Fzd7	1:59482423-59486955	6.56224	11.1263	0.761712	1.94846	5e-05	0.00116628
ENSMUSG00000024778	Fas	19:34290658-34327770	8.82624	15.3268	0.79619	1.64203	5e-05	0.00116628
ENSMUSG00000008136	Fhl2	1:43123073-43196984	59.7459	102.336	0.776403	2.27797	5e-05	0.00116628
ENSMUSG00000026421	Csrp1	1:135720060-135752232	243.919	420.493	0.785682	2.46695	5e-05	0.00116628
ENSMUSG00000026167	Wnt10a	1:74791515-74804179	6.70223	11.7005	0.803862	1.61006	5e-05	0.00116628
ENSMUSG00000025791	Pgm2	4:99765401-99987294	70.3162	126.488	0.847072	2.52344	5e-05	0.00116628
ENSMUSG00000040046	Tph1	7:46644640-46672537	26.2899	47.8963	0.865404	2.10451	5e-05	0.00116628
ENSMUSG00000018906	P4ha2	11:54100094-54131665	53.8262	98.3058	0.868967	1.81505	5e-05	0.00116628
ENSMUSG00000030268	Bcat1	6:144993834-145076184	5.81067	10.663	0.875835	1.54079	5e-05	0.00116628
ENSMUSG00000052957	Gas1	13:60174404-60177365	23.0934	42.8745	0.89264	2.44007	5e-05	0.00116628
ENSMUSG00000021196	Pfkp	13:6548156-6648777	113.778	212.307	0.899932	1.92364	5e-05	0.00116628
ENSMUSG00000026628	Atf3	1:191170295-191218039	43.6815	82.2849	0.913604	2.47359	5e-05	0.00116628
ENSMUSG00000032374	Plod2	9:92538800-92608428	13.5516	26.0686	0.943849	2.28306	5e-05	0.00116628
ENSMUSG00000021379	Id4	13:48044230-48264036	4.60547	8.92681	0.954797	1.71629	5e-05	0.00116628
ENSMUSG00000049723	Mmp12	9:7344380-7388047	2.5354	4.96488	0.969545	1.31932	0.00035	0.00609009
ENSMUSG00000022602	Arc	15:74669082-74672570	20.9251	41.5146	0.988387	2.55017	5e-05	0.00116628
ENSMUSG00000024578	Il17b	18:61687934-61692537	17.6178	35.1914	0.998189	1.77676	5e-05	0.00116628
ENSMUSG00000035557	Krt17	11:100256216-100261029	849.688	1752.77	1.04463	2.85045	5e-05	0.00116628
ENSMUSG00000028195	Cyr61	3:145646975-145649981	271.702	560.664	1.04511	3.09542	5e-05	0.00116628
ENSMUSG00000025855	Prkar1b	5:139017305-139186510	10.1883	21.0449	1.04656	1.19578	0.00025	0.00455909
ENSMUSG00000005148	Klf5	14:99298690-99313405	22.7421	47.2424	1.05472	2.78099	5e-05	0.00116628
ENSMUSG00000023034	Nr4a1	15:101266845-101274792	16.5617	34.5691	1.06163	2.62667	5e-05	0.00116628
ENSMUSG00000029761	Cald1	6:34598499-34775473	158.645	333.396	1.07143	1.83938	5e-05	0.00116628
ENSMUSG00000028435	Aqp3	4:41092721-41098183	6.43959	13.9364	1.11382	1.87525	5e-05	0.00116628
ENSMUSG00000022587	Ly6e	15:74955050-74959905	643.864	1361.53	1.0804	2.6324	5e-05	0.00116628
ENSMUSG00000020256	Aldh1l2	10:83360220-83534140	8.89305	19.0283	1.09739	1.08699	0.00115	0.0157391
ENSMUSG00000059430	Actg2	6:83512904-83536265	28.1619	60.4712	1.10251	2.68025	5e-05	0.00116628
ENSMUSG00000027313	Chac1	2:119351228-119354381	18.5736	41.1191	1.14655	2.85518	5e-05	0.00116628
ENSMUSG00000026207	Speg	1:75375296-75432320	5.46141	12.4992	1.19449	1.89947	5e-05	0.00116628
ENSMUSG00000000184	Ccnd2	6:127122965-127212411	15.5903	36.2717	1.21819	1.34951	5e-05	0.00116628
ENSMUSG00000027797	Dclk1	3:55242363-55539068	29.2386	69.308	1.24515	1.54287	5e-05	0.00116628
ENSMUSG00000009376	Met	6:17463799-17573980	17.4153	42.6751	1.29304	1.89284	5e-05	0.00116628
ENSMUSG00000036006	Fam65b	13:24582188-24733816	5.52091	13.8923	1.3313	2.50217	5e-05	0.00116628
ENSMUSG00000039323	Igfbp2	1:72824502-72852474	63.9021	162.667	1.34799	3.56848	5e-05	0.00116628
ENSMUSG00000029377	Ereg	5:91051870-91093646	2.8531	7.31306	1.35795	2.70956	5e-05	0.00116628
ENSMUSG00000026271	Gpr35	1:92950864-92986391	3.81788	9.8189	1.36279	2.52048	5e-05	0.00116628
ENSMUSG00000020427	Igfbp3	11:7206085-7213923	89.7342	231.174	1.36525	3.95699	5e-05	0.00116628
ENSMUSG00000023951	Vegfa	17:46016992-46032369	1.77413	4.59566	1.37316	0.923278	0.0009	0.0129752
ENSMUSG00000022240	Ctnnd2	15:30172592-31029311	0.439264	1.20155	1.45174	2.15515	5e-05	0.00116628
ENSMUSG00000034765	Dusp5	19:53529108-53542431	2.94773	8.08561	1.45575	2.76794	5e-05	0.00116628
ENSMUSG00000035105	Egln3	12:54178980-54203860	34.8945	97.3965	1.48087	4.25138	5e-05	0.00116628
ENSMUSG00000030301	Ccdc91	6:147438361-147632612	25.8559	81.7243	1.66027	6.31714	5e-05	0.00116628
ENSMUSG00000028463	Car9	4:43504427-43513729	36.9531	117.846	1.67314	3.99265	5e-05	0.00116628
ENSMUSG00000021464	Ror2	13:53109311-53286124	0.857971	2.74432	1.67745	1.87469	5e-05	0.00116628
ENSMUSG00000024990	Rbp4	19:38116619-38125321	3.352	11.4856	1.77673	2.54743	5e-05	0.00116628
ENSMUSG00000028943	Espn	4:152120330-152152371	8.0613	28.8112	1.83755	2.9633	5e-05	0.00116628
ENSMUSG00000059146	Ntrk3	7:78175958-78738012	3.52049	12.7693	1.85884	1.03562	0.00045	0.00755849
ENSMUSG00000026872	Zeb2	2:44983631-45117395	0.79348	2.88413	1.86187	1.09466	5e-05	0.00116628
ENSMUSG00000031684	Slc10a7	8:78509345-78734003	20.042	76.0063	1.92309	4.88893	5e-05	0.00116628
ENSMUSG00000030827	Fgf21	7:45613885-45615490	0.517099	2.22699	2.10658	1.75576	5e-05	0.00116628
ENSMUSG00000028680	Plk3	4:117126793-117133963	16.284	71.3112	2.13068	5.72479	5e-05	0.00116628
ENSMUSG00000026200	Glb1l	1:75171716-75210813	3.738	17.9767	2.26579	1.43223	5e-05	0.00116628
ENSMUSG00000063157	Csn2	5:87692623-87699630	9.44813	47.7127	2.33627	4.14836	5e-05	0.00116628
ENSMUSG00000017412	Cacnb4	2:52425011-52676831	0.405845	2.62286	2.69214	2.16314	5e-05	0.00116628
ENSMUSG00000026247	Ecel1	1:87147654-87156521	1.90703	13.5073	2.82434	4.79628	5e-05	0.00116628
ENSMUSG00000025762	Larp1b	3:40950353-40978165	0.34587	2.46163	2.83131	1.44698	5e-05	0.00116628
ENSMUSG00000061937	Csn1s2a	5:87774566-87788797	2.61711	19.2823	2.88123	3.10547	5e-05	0.00116628
ENSMUSG00000026826	Nr4a2	2:57106829-57124003	2.79393	22.3795	3.00181	6.14778	5e-05	0.00116628
