# Supplementary material for: Sfrp3 modulates stromal–epithelial crosstalk during mammary gland development by regulating Wnt levels
Source: Nat Commun. 2019 Jun 6;10:2481. doi: 10.1038/s41467-019-10509-1 (PMC6554275; doi:10.1038/s41467-019-10509-1)
Supplement: Supplementary file 8 — Source Data [file 41467_2019_10509_MOESM8_ESM.zip]

Archive with 153 entries (100 files):
- Source data/
- Source data/Fig6c/
- Source data/Fig6c/.DS_Store
- __MACOSX/
- __MACOSX/Source data/
- __MACOSX/Source data/Fig6c/
- __MACOSX/Source data/Fig6c/._.DS_Store
- Source data/Fig6c/Fig6c_raw.xlsx
- __MACOSX/Source data/Fig6c/._Fig6c_raw.xlsx
- Source data/.DS_Store
- __MACOSX/Source data/._.DS_Store
- Source data/Fig3g/
- Source data/Fig3g/.DS_Store
- __MACOSX/Source data/Fig3g/
- __MACOSX/Source data/Fig3g/._.DS_Store
- Source data/Fig3g/Fig3g_Raw.xlsx
- __MACOSX/Source data/Fig3g/._Fig3g_Raw.xlsx
- Source data/FigS6/
- Source data/FigS6/.DS_Store
- __MACOSX/Source data/FigS6/
- __MACOSX/Source data/FigS6/._.DS_Store
- Source data/FigS6/SupplementaryFig.6_raw.xlsx
- __MACOSX/Source data/FigS6/._SupplementaryFig.6_raw.xlsx
- Source data/Fig6e/
- Source data/Fig6e/.DS_Store
- __MACOSX/Source data/Fig6e/
- __MACOSX/Source data/Fig6e/._.DS_Store
- Source data/Fig6e/Fig6e_raw.xls
- __MACOSX/Source data/Fig6e/._Fig6e_raw.xls
- Source data/Fig6b/
- Source data/Fig6b/Fig.6b_raw.xlsx
- __MACOSX/Source data/Fig6b/
- __MACOSX/Source data/Fig6b/._Fig.6b_raw.xlsx
- Source data/Fig2b/
- Source data/Fig2b/Fig2b_raw.xlsx
- __MACOSX/Source data/Fig2b/
- __MACOSX/Source data/Fig2b/._Fig2b_raw.xlsx
- Source data/Fig2b/.DS_Store
- __MACOSX/Source data/Fig2b/._.DS_Store
- Source data/FigS1a/
- Source data/FigS1a/.DS_Store
- __MACOSX/Source data/FigS1a/
- __MACOSX/Source data/FigS1a/._.DS_Store
- Source data/FigS1a/SupplementaryFig1a_2_raw.xlsx
- __MACOSX/Source data/FigS1a/._SupplementaryFig1a_2_raw.xlsx
- Source data/FigS1a/SupplementaryFig1a_1_raw.xlsx
- __MACOSX/Source data/FigS1a/._SupplementaryFig1a_1_raw.xlsx
- Source data/Fig1c/
- Source data/Fig1c/.DS_Store
- __MACOSX/Source data/Fig1c/
- __MACOSX/Source data/Fig1c/._.DS_Store
- Source data/Fig1c/Fig1c_raw.xlsx
- __MACOSX/Source data/Fig1c/._Fig1c_raw.xlsx
- Source data/Fig7f/
- Source data/Fig7f/Fig. 7f.xlsx
- __MACOSX/Source data/Fig7f/
- __MACOSX/Source data/Fig7f/._Fig. 7f.xlsx
- Source data/Fig1e/
- Source data/Fig1e/.DS_Store
- __MACOSX/Source data/Fig1e/
- __MACOSX/Source data/Fig1e/._.DS_Store
- Source data/Fig1e/Fig1e_raw .xlsx
- __MACOSX/Source data/Fig1e/._Fig1e_raw .xlsx
- Source data/Fig1b/
- Source data/Fig1b/.DS_Store
- __MACOSX/Source data/Fig1b/
- __MACOSX/Source data/Fig1b/._.DS_Store
- Source data/Fig1b/Fig1b_raw.xlsx
- __MACOSX/Source data/Fig1b/._Fig1b_raw.xlsx
- Source data/FigS2f/
- Source data/FigS2f/.DS_Store
- __MACOSX/Source data/FigS2f/
- __MACOSX/Source data/FigS2f/._.DS_Store
- Source data/FigS2f/SupplementaryFig.2f_raw.xls
- __MACOSX/Source data/FigS2f/._SupplementaryFig.2f_raw.xls
- Source data/Source data blots Fig. 6.pdf
- __MACOSX/Source data/._Source data blots Fig. 6.pdf
- Source data/FigS5c/
- Source data/FigS5c/.DS_Store
- __MACOSX/Source data/FigS5c/
- __MACOSX/Source data/FigS5c/._.DS_Store
- Source data/FigS5c/SupplementaryFig.5c_raw.xlsx
- __MACOSX/Source data/FigS5c/._SupplementaryFig.5c_raw.xlsx
- Source data/Fig3b/
- Source data/Fig3b/.DS_Store
- __MACOSX/Source data/Fig3b/
- __MACOSX/Source data/Fig3b/._.DS_Store
- Source data/Fig3b/Fig3a_raw.xlsx
- __MACOSX/Source data/Fig3b/._Fig3a_raw.xlsx
- Source data/Fig3e/
- Source data/Fig3e/Figure3e_raw.xlsx
- __MACOSX/Source data/Fig3e/
- __MACOSX/Source data/Fig3e/._Figure3e_raw.xlsx
- Source data/FigS5/
- Source data/FigS5/Supplementary Figure5_raw.xlsx
- __MACOSX/Source data/FigS5/
- __MACOSX/Source data/FigS5/._Supplementary Figure5_raw.xlsx
- Source data/FigS5/.DS_Store
- __MACOSX/Source data/FigS5/._.DS_Store
- Source data/Fig4c/
- Source data/Fig4c/Fig4c_raw.xlsx
- __MACOSX/Source data/Fig4c/
- __MACOSX/Source data/Fig4c/._Fig4c_raw.xlsx
- Source data/Fig4c/.DS_Store
- __MACOSX/Source data/Fig4c/._.DS_Store
- Source data/FigS4a/
- Source data/FigS4a/.DS_Store
- __MACOSX/Source data/FigS4a/
- __MACOSX/Source data/FigS4a/._.DS_Store
- Source data/FigS4a/SupplementaryFig.4a_raw.xlsx
- __MACOSX/Source data/FigS4a/._SupplementaryFig.4a_raw.xlsx
- Source data/FigS2d/
- Source data/FigS2d/.DS_Store
- __MACOSX/Source data/FigS2d/
- __MACOSX/Source data/FigS2d/._.DS_Store
- Source data/FigS2d/SupplementaryFig.2d_raw.xlsx
- __MACOSX/Source data/FigS2d/._SupplementaryFig.2d_raw.xlsx
- Source data/FigS1e/
- Source data/FigS1e/SupplementaryFig1e_2_raw.xls
- __MACOSX/Source data/FigS1e/
- __MACOSX/Source data/FigS1e/._SupplementaryFig1e_2_raw.xls
- Source data/FigS1e/.DS_Store
- __MACOSX/Source data/FigS1e/._.DS_Store
- Source data/FigS1e/SupplementaryFig1e_1_raw.xlsx
- __MACOSX/Source data/FigS1e/._SupplementaryFig1e_1_raw.xlsx
- Source data/FigS1b/
- Source data/FigS1b/.DS_Store
- __MACOSX/Source data/FigS1b/
- __MACOSX/Source data/FigS1b/._.DS_Store
- Source data/FigS1b/SupplementaryFig1b_raw.xlsx
- __MACOSX/Source data/FigS1b/._SupplementaryFig1b_raw.xlsx
- Source data/FigS1c/
- Source data/FigS1c/Supplementary Fig1c.xlsx
- __MACOSX/Source data/FigS1c/
- __MACOSX/Source data/FigS1c/._Supplementary Fig1c.xlsx
- Source data/Fig1a/
- Source data/Fig1a/.DS_Store
- __MACOSX/Source data/Fig1a/
- __MACOSX/Source data/Fig1a/._.DS_Store
- Source data/Fig1a/Fig1a_raw.xlsx
- __MACOSX/Source data/Fig1a/._Fig1a_raw.xlsx
- Source data/FigS2b/
- Source data/FigS2b/.DS_Store
- __MACOSX/Source data/FigS2b/
- __MACOSX/Source data/FigS2b/._.DS_Store
- Source data/FigS2b/SupplementaryFig.2b_raw.xlsx
- __MACOSX/Source data/FigS2b/._SupplementaryFig.2b_raw.xlsx
- Source data/FigS2e/
- Source data/FigS2e/.DS_Store
- __MACOSX/Source data/FigS2e/
- __MACOSX/Source data/FigS2e/._.DS_Store
- Source data/FigS2e/SupplementaryFig.2e_raw.xlsx
- __MACOSX/Source data/FigS2e/._SupplementaryFig.2e_raw.xlsx
