# Supplementary material for: Sfrp3 modulates stromal–epithelial crosstalk during mammary gland development by regulating Wnt levels
Source: Nat Commun. 2019 Jun 6;10:2481. doi: 10.1038/s41467-019-10509-1 (PMC6554275; doi:10.1038/s41467-019-10509-1)
Supplement: Supplementary file 8 — Source Data [file 41467_2019_10509_MOESM8_ESM.zip › Source data/Fig6c/Fig6c_raw.xlsx]

## Sheet: 300317_WntsFACSpopwtype_2ndroun
SDS 2.4	Absolute QuantificationResults	1
Filename	300317_WntsFACSpopwtype_2ndround_analyzed
PlateID
Assay Type	Absolute Quantification
Run DateTime	3/30/17 1:53:12 PM
Operator
ThermalCycleParams
FACS sorted cell populations from mammary gland: P1 (epithelial population: myoepithelial + luminal epithelial cells) and P4 (stromal population)
NEW POOL	º
Pool females +/+ : 15 females
Pool females -/- : 15 females
Sample Information
Wnt2 OLD PRIMERS											Wnt2	Ppia
Sample	Detector	Task	Ct	Ct mean	Ct dev std	Ct P1 wtype - Ct P4 wtype				P1 pop wtype 666ng	1	1
P1poolfemaleswtype666ngRNA	Wnt2_mouse	Unknown	33.2152	33.0373		0				P4 pop wtype 666ng	262.638	0.690321
P1poolfemaleswtype666ngRNA	Wnt2_mouse	Unknown	32.6781
P1poolfemaleswtype666ngRNA	Wnt2_mouse	Unknown	33.2185
P4poolfemaleswtype666ngRNA	Wnt2_mouse	Unknown	24.9733	25.0004		8.03693			plate 300317		Wnt2/Ppia	Wnt2/Ppia	plate 290317			average	std dev
P4poolfemaleswtype666ngRNA	Wnt2_mouse	Unknown	25.0949							P1 pop wtype 666ng	1	1			P1 pop wtype 666ng	1	0
P4poolfemaleswtype666ngRNA	Wnt2_mouse	Unknown	24.9328							P4 pop wtype 666ng	380.458	306.058			P4 pop wtype 666ng	343.258	52.6091
O1	Wnt2_mouse	NTC	Undetermined
O2	Wnt2_mouse	NTC	Undetermined						Average 2 pools		1st pool (average 2 plates)	2nd pool (average 2 plates)		average	std dev
O3	Wnt2_mouse	NTC	Undetermined							P1 pop wtype 666ng	1	1	P1 pop wtype 600ng	1	0		The two-tailed P value equals 0.1171
P1	Wnt2_mouse	NTC	Undetermined							P4 pop wtype 666ng	156.212	343.258	P4 pop wtype 600ng	249.735	132.261		By conventional criteria, this difference is considered to be not statistically significant.
P2	Wnt2_mouse	NTC	Undetermined
P3	Wnt2_mouse	NTC	Undetermined
Wnt5a			Ct	Ct mean	Ct dev std	Ct P1 wtype - Ct P4 wtype	Ct P4 wtype - Ct P1 wtype				Wnt5a	Ppia				Wn5a	Ppia
P1poolfemaleswtype666ngRNA	Wnt5a_mouse	Unknown	23.8871	23.9029		0	2.4404			P1 pop wtype 666ng	1	1			P4 pop wtype 666ng	1	1
P1poolfemaleswtype666ngRNA	Wnt5a_mouse	Unknown	23.9313							P4 pop wtype 666ng	0.184233	0.690321			P1 pop wtype 666ng	5.42791	1.4486
P1poolfemaleswtype666ngRNA	Wnt5a_mouse	Unknown	23.8903
P4poolfemaleswtype666ngRNA	Wnt5a_mouse	Unknown	26.3436	26.3433		-2.4404	0
P4poolfemaleswtype666ngRNA	Wnt5a_mouse	Unknown	26.2391						plate 300317		Wnt5a/Ppia	Wnt5a/Ppia	plate 290317	plate 300317		Wnt5a/Ppia	Wnt5a/Ppia	plate 290317			average	std dev
P4poolfemaleswtype666ngRNA	Wnt5a_mouse	Unknown	26.4472							P1 pop wtype 666ng	1	1			P4 pop wtype 666ng	1	1			P4 pop wtype 666ng	1	0
										P4 pop wtype 666ng	0.26688	0.277531			P1 pop wtype 666ng	3.747	3.6032			P1 pop wtype 666ng	3.6751	0.101681
O6	Wnt5a_mouse	NTC	Undetermined
O7	Wnt5a_mouse	NTC	Undetermined
O8	Wnt5a_mouse	NTC	Undetermined
P6	Wnt5a_mouse	NTC	Undetermined
P7	Wnt5a_mouse	NTC	Undetermined											Average 2 pools		1st pool (average 2 plates)	2nd pool (average 2 plates)		average	std dev
P8	Wnt5a_mouse	NTC	Undetermined												P4 pop wtype 666ng	1	1	P4 pop wtype 600ng	1	0
															P1 pop wtype 666ng	3.63454	3.6751	P1 pop wtype 600ng	3.65482	0.0286837
																		The two-tailed P value is less than 0.0001
																		By conventional criteria, this difference is considered to be extremely statistically significant.
Wnt7b_transcript1 NEWLY ORDERED PRIMERS			Ct	Ct mean	Ct dev std	Ct P1 wtype - Ct P4 wtype	Ct P4 wtype - Ct P1 wtype									Wnt7b_transcript1	Ppia
P1poolfemaleswtype666ngRNA	Wnt7b_trans1_mouse	Unknown	24.9472	24.9197			9.19203								P4 pop wtype 666ng	1	1
P1poolfemaleswtype666ngRNA	Wnt7b_trans1_mouse	Unknown	24.9673												P1 pop wtype 666ng	584.895	1.4486
P1poolfemaleswtype666ngRNA	Wnt7b_trans1_mouse	Unknown	24.8447
P4poolfemaleswtype666ngRNA	Wnt7b_trans1_mouse	Unknown	34.0994	34.1118			0
P4poolfemaleswtype666ngRNA	Wnt7b_trans1_mouse	Unknown	34.0855											plate 300317		Wnt7b_transcript1/Ppia	Wnt7b_transcript1/Ppia	plate 290317			average	std dev
P4poolfemaleswtype666ngRNA	Wnt7b_trans1_mouse	Unknown	34.1505												P4 pop wtype 666ng	1	1			P4 pop wtype 666ng	1	0
															P1 pop wtype 666ng	403.765	536.249			P1 pop wtype 666ng	470.007	93.68
O11	Wnt7b_trans1_mouse	NTC	Undetermined
O12	Wnt7b_trans1_mouse	NTC	Undetermined
O13	Wnt7b_trans1_mouse	NTC	Undetermined											Average 2 pools		1st pool (average 2 plates)	2nd pool (average 2 plates)		average	std dev
P11	Wnt7b_trans1_mouse	NTC	Undetermined												P4 pop wtype 666ng	1	1	P4 pop wtype 600ng	1	0
P12	Wnt7b_trans1_mouse	NTC	Undetermined												P1 pop wtype 666ng	104.502	470.007	P1 pop wtype 600ng	287.254	258.451
P13	Wnt7b_trans1_mouse	NTC	Undetermined
																		The two-tailed P value equals 0.2578
																		By conventional criteria, this difference is considered to be not statistically significant.
Bactin			Ct	Ct mean	Ct dev std	Ct P1 wtype - Ct P4 wtype
P1poolfemaleswtype666ngRNA	Bactin_mouse	Unknown	5.50066
P1poolfemaleswtype666ngRNA	Bactin_mouse	Unknown	8.4659
P1poolfemaleswtype666ngRNA	Bactin_mouse	Unknown	Undetermined
P4poolfemaleswtype666ngRNA	Bactin_mouse	Unknown	12.5326
P4poolfemaleswtype666ngRNA	Bactin_mouse	Unknown	12.1821
P4poolfemaleswtype666ngRNA	Bactin_mouse	Unknown	6.65566
O16	Bactin_mouse	NTC	Undetermined
O17	Bactin_mouse	NTC	Undetermined
O18	Bactin_mouse	NTC	37.0154
P16	Bactin_mouse	NTC	Undetermined
P17	Bactin_mouse	NTC	Undetermined
P18	Bactin_mouse	NTC	Undetermined
Ppia			Ct	Ct mean	Ct dev std	Ct P1 wtype - Ct P4 wtype	Ct P4 wtype - Ct P1 wtype
P1poolfemaleswtype666ngRNA	Ppia_mouse	Unknown	16.9014	17.0959		0	0.534661
P1poolfemaleswtype666ngRNA	Ppia_mouse	Unknown	16.9193
P1poolfemaleswtype666ngRNA	Ppia_mouse	Unknown	17.467
P4poolfemaleswtype666ngRNA	Ppia_mouse	Unknown	17.7452	17.6305		-0.534661	0
P4poolfemaleswtype666ngRNA	Ppia_mouse	Unknown	17.7718
P4poolfemaleswtype666ngRNA	Ppia_mouse	Unknown	17.3746
O22	Ppia_mouse	NTC	Undetermined
O23	Ppia_mouse	NTC	Undetermined
O24	Ppia_mouse	NTC	Undetermined
P22	Ppia_mouse	NTC	Undetermined
P23	Ppia_mouse	NTC	Undetermined
P24	Ppia_mouse	NTC	Undetermined
FRZB			Ct	Ct mean	Ct dev std	Ct P1 wtype - Ct P4 wtype					FRZB CRD	Ppia
P1poolfemaleswtype666ngRNA	FRZBCRD	Unknown	30.8195	30.8928	0.0735722	0				P1 pop wtype 600ng	1	1
P1poolfemaleswtype666ngRNA	FRZBCRD	Unknown	30.9667							P4 pop wtype 600ng	7.14848	0.690321
P1poolfemaleswtype666ngRNA	FRZBCRD	Unknown	30.8923
P4poolfemaleswtype666ngRNA	FRZBCRD	Unknown	28.0586	28.0552	0.196346	2.83764
P4poolfemaleswtype666ngRNA	FRZBCRD	Unknown	27.8572						plate 300317		FRZB CRD/Ppia	FRZB CRD/Ppia		average	std dev
P4poolfemaleswtype666ngRNA	FRZBCRD	Unknown	28.2498							P1 pop wtype 600ng	1	1	P1 pop wtype 600ng	1	0
										P4 pop wtype 600ng	10.3553	6.30209	P4 pop wtype 600ng	8.32869	2.86605		The two-tailed P value equals 0.0687
H16	FRZBCRD	NTC	Undetermined														By conventional criteria, this difference is considered to be not quite statistically significant.
H17	FRZBCRD	NTC	Undetermined
H18	FRZBCRD	NTC	Undetermined						average 1st pool		FRZB CRD/Ppia
I16	FRZBCRD	NTC	Undetermined						plates 251016 and 041116	P1 pop wtype 600ng	1
I17	FRZBCRD	NTC	Undetermined							P4 pop wtype 600ng	6.30209
I18	FRZBCRD	NTC	Undetermined
Timp1 var1/2			Ct	Ct mean	Ct dev std	Ct P1 wtype - Ct P4 wtype
P1poolfemaleswtype666ngRNA	Timp1 var1/2 mouse	Unknown	Undetermined
P1poolfemaleswtype666ngRNA	Timp1 var1/2 mouse	Unknown	Undetermined
P1poolfemaleswtype666ngRNA	Timp1 var1/2 mouse	Unknown	Undetermined
P4poolfemaleswtype666ngRNA	Timp1 var1/2 mouse	Unknown	Undetermined
P4poolfemaleswtype666ngRNA	Timp1 var1/2 mouse	Unknown	Undetermined
P4poolfemaleswtype666ngRNA	Timp1 var1/2 mouse	Unknown	Undetermined
H22	Timp1 var1/2 mouse	NTC	Undetermined
H23	Timp1 var1/2 mouse	NTC	Undetermined
H24	Timp1 var1/2 mouse	NTC	Undetermined
I22	Timp1 var1/2 mouse	NTC	Undetermined
I23	Timp1 var1/2 mouse	NTC	Undetermined
I24	Timp1 var1/2 mouse	NTC	Undetermined
