# Supplementary material for: Sfrp3 modulates stromal–epithelial crosstalk during mammary gland development by regulating Wnt levels
Source: Nat Commun. 2019 Jun 6;10:2481. doi: 10.1038/s41467-019-10509-1 (PMC6554275; doi:10.1038/s41467-019-10509-1)
Supplement: Supplementary file 8 — Source Data [file 41467_2019_10509_MOESM8_ESM.zip › Source data/Fig3g/Fig3g_Raw.xlsx]

## Sheet: 070815_milkmglandextendedpanel_
SDS 2.4	Absolute QuantificationResults	1
Filename	070815_milkmglandextendedpanel_analyzed
PlateID
Assay Type	Absolute Quantification
Run DateTime	2015-07-08 14:32:15
Operator
ThermalCycleParams
Sample Information
FEMALES 10/11 weeks old VIRGIN all in proestrus phase
mammary gland
Bcasein
Sample	Detector	Task	Ct	Ct mean	Ct mean	Ct dev std	Ct control-Ct sample						Bcasein	Bactin
femalewtypeF16mgland	Bcasein_mouse	Unknown	33.5269	33.1953	32.6784	0.485204	0				n=3	mean wtype pro	1	1
femalewtypeF16mgland	Bcasein_mouse	Unknown	33.2323								n=4	mean homo pro	194.781	0.827523
femalewtypeF16mgland	Bcasein_mouse	Unknown	32.8267
femalewtypeF130mgland	Bcasein_mouse	Unknown	31.8814	32.2328
femalewtypeF130mgland	Bcasein_mouse	Unknown	32.3006										Bcasein/Bactin	Bcasein/Bactin	Bcasein/Bactin			average	std dev
femalewtypeF130mgland	Bcasein_mouse	Unknown	32.5165									mean wtype pro	1	1	1		mean wtype	1	0		The two-tailed P value is less than 0.0001
femalewtypeF32mgland	Bcasein_mouse	Unknown	33.0318	32.6071								mean homo pro	235.378	183.498	237.576		mean homo	218.817	30.6072		By conventional criteria, this difference is considered to be extremely statistically significant.
femalewtypeF32mgland	Bcasein_mouse	Unknown	32.4042
femalewtypeF32mgland	Bcasein_mouse	Unknown	32.3852
femalewtypeF321mgland	Bcasein_mouse	Unknown	21.4471									plate 310715	Bcasein/Bactin
femalewtypeF321mgland	Bcasein_mouse	Unknown	21.5247								n=3	mean wtype	1
femalewtypeF321mgland	Bcasein_mouse	Unknown	21.5359								n=4	mean homo	183.498
femalehomokoF131mgland	Bcasein_mouse	Unknown	26.1996	26.1201	25.0727	1.86301	7.60571					plate030815	Bcasein/Bactin
femalehomokoF131mgland	Bcasein_mouse	Unknown	26.1944								n=3	mean wtype	1
femalehomokoF131mgland	Bcasein_mouse	Unknown	25.9663								n=4	mean homo	237.576
femalehomokoF132mgland	Bcasein_mouse	Unknown	25.8706	25.8524
femalehomokoF132mgland	Bcasein_mouse	Unknown	25.7935
femalehomokoF132mgland	Bcasein_mouse	Unknown	25.7831
femalehomokoF135mgland	Bcasein_mouse	Unknown	25.9625	26.0351
femalehomokoF135mgland	Bcasein_mouse	Unknown	26.0892
femalehomokoF135mgland	Bcasein_mouse	Unknown	26.0536
femalehomokoF21mgland	Bcasein_mouse	Unknown	22.2586	22.2832
femalehomokoF21mgland	Bcasein_mouse	Unknown	22.318
femalehomokoF21mgland	Bcasein_mouse	Unknown	22.2731
K23	Bcasein_mouse	NTC	Undetermined
K24	Bcasein_mouse	NTC	Undetermined
L23	Bcasein_mouse	NTC	Undetermined
L24	Bcasein_mouse	NTC	Undetermined
J23	Bcasein_mouse	NTC	Undetermined
J24	Bcasein_mouse	NTC	Undetermined
WAP			Ct	Ct mean	Ct mean	Ct dev std	Ct control-Ct sample						WAP	Bactin
femalewtypeF16mgland	WAPmouse	Unknown	32.5883	32.4588	33.4167	0.926683	0				n=3	mean wtype pro	1	1
femalewtypeF16mgland	WAPmouse	Unknown	Undetermined								n=4	mean homo pro	17.3592	0.827523
femalewtypeF16mgland	WAPmouse	Unknown	32.3292
femalewtypeF130mgland	WAPmouse	Unknown	34.9203	34.3086
femalewtypeF130mgland	WAPmouse	Unknown	34.8971										WAP/Bactin	WAP/Bactin	WAP/Bactin			average	std dev		The two-tailed P value equals 0.0010
femalewtypeF130mgland	WAPmouse	Unknown	33.1085									mean wtype pro	1	1	1		mean wtype	1	0		By conventional criteria, this difference is considered to be extremely statistically significant
femalewtypeF32mgland	WAPmouse	Unknown	33.9601	33.4827								mean homo pro	20.9773	15.0721	13.8379		mean homo	16.6291	3.81592
femalewtypeF32mgland	WAPmouse	Unknown	33.8274
femalewtypeF32mgland	WAPmouse	Unknown	32.6604
femalewtypeF321mgland	WAPmouse	Unknown	29.5237									plate 310715	WAP/Bactin
femalewtypeF321mgland	WAPmouse	Unknown	29.1327								n=3	mean wtype	1
femalewtypeF321mgland	WAPmouse	Unknown	29.5651								n=4	mean homo	15.0721
femalehomokoF131mgland	WAPmouse	Unknown	28.5434	29.1403	29.2991	1.37298	4.11763					plate030815	WAP/Bactin
femalehomokoF131mgland	WAPmouse	Unknown	29.4391								n=3	mean wtype	1
femalehomokoF131mgland	WAPmouse	Unknown	29.4383								n=4	mean homo	13.8379
femalehomokoF132mgland	WAPmouse	Unknown	27.5968	27.8124
femalehomokoF132mgland	WAPmouse	Unknown	27.7856
femalehomokoF132mgland	WAPmouse	Unknown	28.0549
femalehomokoF135mgland	WAPmouse	Unknown	31.1157	31.1382
femalehomokoF135mgland	WAPmouse	Unknown	31.1115
femalehomokoF135mgland	WAPmouse	Unknown	31.1874
femalehomokoF21mgland	WAPmouse	Unknown	29.4114	29.1053
femalehomokoF21mgland	WAPmouse	Unknown	29.0376
femalehomokoF21mgland	WAPmouse	Unknown	28.8669
J19	WAPmouse	NTC	Undetermined
J20	WAPmouse	NTC	Undetermined
K19	WAPmouse	NTC	Undetermined
K20	WAPmouse	NTC	Undetermined
L19	WAPmouse	NTC	Undetermined
L20	WAPmouse	NTC	Undetermined
Lalba			Ct	Ct mean	Ct mean	Ct dev std	Ct control-Ct sample						Lalba	Bactin
femalewtypeF16mgland	Lalbamouse	Unknown	24.9422	24.9422	25.9609	0.941349	0				n=3	mean wtype pro	1	1
femalewtypeF16mgland	Lalbamouse	Unknown	25.2092								n=4	mean homo pro	4.46903	0.827523
femalewtypeF16mgland	Lalbamouse	Unknown	25.1952
femalewtypeF130mgland	Lalbamouse	Unknown	25.9844	25.9844									Lalba/Bactin	Lalba/Bactin	Lalba/Bactin			average	std dev
femalewtypeF130mgland	Lalbamouse	Unknown	25.9376									mean wtype pro	1	1	1		mean wtype	1	0		The two-tailed P value equals 0.0024
femalewtypeF130mgland	Lalbamouse	Unknown	25.9098									mean homo pro	5.40049	3.75421	3.6543		mean homo	4.26967	0.980595		By conventional criteria, this difference is considered to be very statistically significant.
femalewtypeF32mgland	Lalbamouse	Unknown	26.956	26.956
femalewtypeF32mgland	Lalbamouse	Unknown	26.9121
femalewtypeF32mgland	Lalbamouse	Unknown	26.8111									plate 310715	Lalba/Bactin
femalewtypeF321mgland	Lalbamouse	Unknown	25.0445	25.0445							n=3	mean wtype	1
femalewtypeF321mgland	Lalbamouse	Unknown	25.3357								n=4	mean homo	3.75421
femalewtypeF321mgland	Lalbamouse	Unknown	25.3163
												plate030815	Lalba/Bactin
femalehomokoF131mgland	Lalbamouse	Unknown	26.3449	25.9216	23.8009	1.87141	2.15996				n=3	mean wtype	1
femalehomokoF131mgland	Lalbamouse	Unknown	26.6157								n=4	mean homo	3.6543
femalehomokoF131mgland	Lalbamouse	Unknown	24.8044
femalehomokoF132mgland	Lalbamouse	Unknown	24.2077	24.3411
femalehomokoF132mgland	Lalbamouse	Unknown	24.4518
femalehomokoF132mgland	Lalbamouse	Unknown	24.3639
femalehomokoF135mgland	Lalbamouse	Unknown	23.553	23.5137
femalehomokoF135mgland	Lalbamouse	Unknown	23.4789
femalehomokoF135mgland	Lalbamouse	Unknown	23.5092
femalehomokoF21mgland	Lalbamouse	Unknown	21.4463	21.4272
femalehomokoF21mgland	Lalbamouse	Unknown	21.3064
femalehomokoF21mgland	Lalbamouse	Unknown	21.5287
L15	Lalbamouse	NTC	Undetermined
L16	Lalbamouse	NTC	Undetermined
J15	Lalbamouse	NTC	Undetermined
J16	Lalbamouse	NTC	Undetermined
K15	Lalbamouse	NTC	Undetermined
K16	Lalbamouse	NTC	Undetermined
ESR1 variant1_mouse			Ct	Ct mean	Ct mean	Ct dev std	Ct control-Ct sample						ESR1 variant1	Bactin
femalewtypeF16mgland	ESR1 variant1_mouse	Unknown	24.6464	24.902	24.9136	1.38086	0				n=3	mean wtype pro	1	1
femalewtypeF16mgland	ESR1 variant1_mouse	Unknown	25.2036								n=4	mean homo pro	0.136169	0.827523
femalewtypeF16mgland	ESR1 variant1_mouse	Unknown	24.8559
femalewtypeF130mgland	ESR1 variant1_mouse	Unknown	24.8728	24.1012									ESR1 variant1/Bactin	ESR1 variant1/Bactin				average	std dev
femalewtypeF130mgland	ESR1 variant1_mouse	Unknown	23.9186									mean wtype pro	1	1			mean wtype	1	0		The two-tailed P value is less than 0.0001
femalewtypeF130mgland	ESR1 variant1_mouse	Unknown	23.5124									mean homo pro	0.16455	0.23204			mean homo	0.198295	0.0477227		By conventional criteria, this difference is considered to be extremely statistically significant.
femalewtypeF32mgland	ESR1 variant1_mouse	Unknown	26.0077	25.7376
femalewtypeF32mgland	ESR1 variant1_mouse	Unknown	25.6659
femalewtypeF32mgland	ESR1 variant1_mouse	Unknown	25.5393									plate030815	ESR1 variant1/Bactin
femalewtypeF321mgland	ESR1 variant1_mouse	Unknown	27.3083	27.3306							n=3	mean wtype	1
femalewtypeF321mgland	ESR1 variant1_mouse	Unknown	27.7814								n=4	mean homo	0.23204
femalewtypeF321mgland	ESR1 variant1_mouse	Unknown	26.902
femalehomokoF131mgland	ESR1 variant1_mouse	Unknown	27.8998	27.8858	27.7901	0.336451	-2.87653
femalehomokoF131mgland	ESR1 variant1_mouse	Unknown	28.59
femalehomokoF131mgland	ESR1 variant1_mouse	Unknown	27.1676
femalehomokoF132mgland	ESR1 variant1_mouse	Unknown	27.4834	27.2968
femalehomokoF132mgland	ESR1 variant1_mouse	Unknown	27.4584
femalehomokoF132mgland	ESR1 variant1_mouse	Unknown	26.9486
femalehomokoF135mgland	ESR1 variant1_mouse	Unknown	28.0486	28.052
femalehomokoF135mgland	ESR1 variant1_mouse	Unknown	28.3336
femalehomokoF135mgland	ESR1 variant1_mouse	Unknown	27.7737
femalehomokoF21mgland	ESR1 variant1_mouse	Unknown	27.7479	27.926
femalehomokoF21mgland	ESR1 variant1_mouse	Unknown	28.4703
femalehomokoF21mgland	ESR1 variant1_mouse	Unknown	27.5599
J11	ESR1 variant1_mouse	NTC	Undetermined
J12	ESR1 variant1_mouse	NTC	Undetermined
K11	ESR1 variant1_mouse	NTC	36.1336
K12	ESR1 variant1_mouse	NTC	Undetermined
L11	ESR1 variant1_mouse	NTC	Undetermined
L12	ESR1 variant1_mouse	NTC	Undetermined
ESR1 variant3_mouse			Ct	Ct mean	Ct mean	Ct dev std	Ct control-Ct sample						ESR1 variant3	Bactin
femalewtypeF16mgland	ESR1 variant3_mouse	Unknown	22.7897	23.0439	23.4618	0.529663	0				n=3	mean wtype pro	1	1
femalewtypeF16mgland	ESR1 variant3_mouse	Unknown	23.1502								n=4	mean homo pro	0.544643	0.827523
femalewtypeF16mgland	ESR1 variant3_mouse	Unknown	23.1918
femalewtypeF130mgland	ESR1 variant3_mouse	Unknown	22.8705	23.2
femalewtypeF130mgland	ESR1 variant3_mouse	Unknown	23.3955										ESR1 variant3/Bactin	ESR1 variant3/Bactin				average	std dev
femalewtypeF130mgland	ESR1 variant3_mouse	Unknown	23.334									mean wtype pro	1	1			mean wtype	1	0		The two-tailed P value equals 0.0005
femalewtypeF32mgland	ESR1 variant3_mouse	Unknown	23.8001	24.1414								mean homo pro	0.658161	0.538849			mean homo	0.598505	0.0843659		By conventional criteria, this difference is considered to be extremely statistically significant.
femalewtypeF32mgland	ESR1 variant3_mouse	Unknown	24.1657
femalewtypeF32mgland	ESR1 variant3_mouse	Unknown	24.4585
femalewtypeF321mgland	ESR1 variant3_mouse	Unknown	23.4902	23.8885								plate030815	ESR1 variant3/Bactin
femalewtypeF321mgland	ESR1 variant3_mouse	Unknown	24.2432								n=3	mean wtype	1
femalewtypeF321mgland	ESR1 variant3_mouse	Unknown	23.932								n=4	mean homo	0.538849
femalehomokoF131mgland	ESR1 variant3_mouse	Unknown	24.5336	24.7021	24.3384	0.33037	-0.876617
femalehomokoF131mgland	ESR1 variant3_mouse	Unknown	24.6545
femalehomokoF131mgland	ESR1 variant3_mouse	Unknown	24.9182
femalehomokoF132mgland	ESR1 variant3_mouse	Unknown	23.6992	24.1181
femalehomokoF132mgland	ESR1 variant3_mouse	Unknown	24.3089
femalehomokoF132mgland	ESR1 variant3_mouse	Unknown	24.3462
femalehomokoF135mgland	ESR1 variant3_mouse	Unknown	24.2786	24.5277
femalehomokoF135mgland	ESR1 variant3_mouse	Unknown	24.6542
femalehomokoF135mgland	ESR1 variant3_mouse	Unknown	24.6505
femalehomokoF21mgland	ESR1 variant3_mouse	Unknown	23.6896	24.0056
femalehomokoF21mgland	ESR1 variant3_mouse	Unknown	24.1476
femalehomokoF21mgland	ESR1 variant3_mouse	Unknown	24.1796
B12
C23	ESR1 variant3_mouse	NTC	Undetermined
C24	ESR1 variant3_mouse	NTC	Undetermined
B23	ESR1 variant3_mouse	NTC	Undetermined
B24	ESR1 variant3_mouse	NTC	Undetermined
A23	ESR1 variant3_mouse	NTC	Undetermined
A24	ESR1 variant3_mouse	NTC	Undetermined
PgR			Ct	Ct mean	Ct mean	Ct dev std	Ct control-Ct sample						PgR	Bactin
femalewtypeF16mgland	PgR_mouse	Unknown	20.4523	20.4723	22.3664	1.88531	0				n=3	mean wtype pro	1	1
femalewtypeF16mgland	PgR_mouse	Unknown	19.7998								n=4	mean homo pro	0.409252	0.827523
femalewtypeF16mgland	PgR_mouse	Unknown	21.1648
femalewtypeF130mgland	PgR_mouse	Unknown	22.2848	22.3842
femalewtypeF130mgland	PgR_mouse	Unknown	22.1063										PgR/Bactin	PgR/Bactin				average	std dev
femalewtypeF130mgland	PgR_mouse	Unknown	22.7615									mean wtype pro	1	1			mean wtype	1	0		The two-tailed P value is less than 0.0001
femalewtypeF32mgland	PgR_mouse	Unknown	24.194	24.2428								mean homo pro	0.494551	0.555152			mean homo	0.524851	0.042852		By conventional criteria, this difference is considered to be extremely statistically significant.
femalewtypeF32mgland	PgR_mouse	Unknown	23.9354
femalewtypeF32mgland	PgR_mouse	Unknown	24.599
femalewtypeF321mgland	PgR_mouse	Unknown	24.5801	24.7592								plate030815	PgR/Bactin
femalewtypeF321mgland	PgR_mouse	Unknown	24.5991								n=3	mean wtype	1
femalewtypeF321mgland	PgR_mouse	Unknown	25.0983								n=4	mean homo	0.555152
femalehomokoF131mgland	PgR_mouse	Unknown	23.2187	23.1968	23.6554	0.74189	-1.28894
femalehomokoF131mgland	PgR_mouse	Unknown	23.0066
femalehomokoF131mgland	PgR_mouse	Unknown	23.365
femalehomokoF132mgland	PgR_mouse	Unknown	23.9444	23.9697
femalehomokoF132mgland	PgR_mouse	Unknown	23.904
femalehomokoF132mgland	PgR_mouse	Unknown	24.0607
femalehomokoF135mgland	PgR_mouse	Unknown	22.7409	22.9115
femalehomokoF135mgland	PgR_mouse	Unknown	22.7566
femalehomokoF135mgland	PgR_mouse	Unknown	23.237
femalehomokoF21mgland	PgR_mouse	Unknown	24.3221	24.5435
femalehomokoF21mgland	PgR_mouse	Unknown	24.3555
femalehomokoF21mgland	PgR_mouse	Unknown	24.9528
G23	PgR_mouse	NTC	Undetermined
G24	PgR_mouse	NTC	Undetermined
F23	PgR_mouse	NTC	Undetermined
F24	PgR_mouse	NTC	Undetermined
H23	PgR_mouse	NTC	Undetermined
H24	PgR_mouse	NTC	Undetermined
Bactin			Ct	Ct mean	Ct mean	Ct dev std	Ct control-Ct sample
femalewtypeF16mgland	Bactin_mouse	Unknown	10.9365	11.8165	12.0731		0
femalewtypeF16mgland	Bactin_mouse	Unknown	11.6934
femalewtypeF16mgland	Bactin_mouse	Unknown	11.9396
femalewtypeF130mgland	Bactin_mouse	Unknown	11.9507	11.9507
femalewtypeF130mgland	Bactin_mouse	Unknown			9.34899
femalewtypeF130mgland	Bactin_mouse	Unknown	10.9665
femalewtypeF32mgland	Bactin_mouse	Unknown	11.7316	12.4292
femalewtypeF32mgland	Bactin_mouse	Unknown	Undetermined
femalewtypeF32mgland	Bactin_mouse	Unknown	13.1268
femalewtypeF321mgland	Bactin_mouse	Unknown	12.0959	12.0959
femalewtypeF321mgland	Bactin_mouse	Unknown	11.2275
femalewtypeF321mgland	Bactin_mouse	Unknown	10.2045
femalehomokoF131mgland	Bactin_mouse	Unknown	31.3889	11.9294	12.3462		-0.273129
femalehomokoF131mgland	Bactin_mouse	Unknown	12.2812
femalehomokoF131mgland	Bactin_mouse	Unknown	11.5776
femalehomokoF132mgland	Bactin_mouse	Unknown	12.045	11.816
femalehomokoF132mgland	Bactin_mouse	Unknown	11.3842
femalehomokoF132mgland	Bactin_mouse	Unknown	12.0187
femalehomokoF135mgland	Bactin_mouse	Unknown	14.9662	14.6146
femalehomokoF135mgland	Bactin_mouse	Unknown	14.263
femalehomokoF135mgland	Bactin_mouse	Unknown	Undetermined
femalehomokoF21mgland	Bactin_mouse	Unknown	11.1607	11.0249
femalehomokoF21mgland	Bactin_mouse	Unknown	11.0558
femalehomokoF21mgland	Bactin_mouse	Unknown	10.8582
N23	Bactin_mouse	NTC	Undetermined
N24	Bactin_mouse	NTC	Undetermined
O23	Bactin_mouse	NTC	Undetermined
O24	Bactin_mouse	NTC	Undetermined
P23	Bactin_mouse	NTC	Undetermined
P24	Bactin_mouse	NTC	37.1794
