# Supplementary material for: Sfrp3 modulates stromal–epithelial crosstalk during mammary gland development by regulating Wnt levels
Source: Nat Commun. 2019 Jun 6;10:2481. doi: 10.1038/s41467-019-10509-1 (PMC6554275; doi:10.1038/s41467-019-10509-1)
Supplement: Supplementary file 8 — Source Data [file 41467_2019_10509_MOESM8_ESM.zip › Source data/FigS6/SupplementaryFig.6_raw.xlsx]

## Sheet: Hoja1
	1º Placa 110717	WNT2/Bactin			WNT2/Bactin	average	dev std
	femalewtype8weeks	1			8 wks	1	0
	femalewtypeP8.5	0.726175			P8,5	0.64186	0.0844631
	femalewtypeP13.5	0.308504			P13,5	0.373465	0.118898
	2º Placa 120717	WNT2/Bactin
	femalewtype8weeks	1
	femalewtypeP8.5	0.55725
	femalewtypeP13.5	0.510692
	3º Placa 180717	WNT2/Bactin
	femalewtype8weeks	1
	femalewtypeP8.5	0.642155
	femalewtypeP13.5	0.3012
	1º Placa 110717	WNT2/GAPDH			WNT2/GAPDH	average	dev std
	femalewtype8weeks	1			8 wks	1	0
	femalewtypeP8.5	0.331048			P8,5	0.341623	0.0176071
	femalewtypeP13.5	0.163526			P13,5	0.190539	0.0339831
	2º Placa 120717	WNT2/GAPDH
	femalewtype8weeks	1
	femalewtypeP8.5	0.361949
	femalewtypeP13.5	0.228695
	3º Placa 180717	WNT2/GAPDH
	femalewtype8weeks	1			WNT2/GAPDH
	femalewtypeP8.5	0.331873			8 weeks versus P8.5	The two-tailed P value is less than 0.0001
	femalewtypeP13.5	0.179398				By conventional criteria, this difference is considered to be extremely statistically significant.
					8 weeks versus P13.5	The two-tailed P value is less than 0.0001
						By conventional criteria, this difference is considered to be extremely statistically significant.
					P8.5 versus P13.5	The two-tailed P value equals 0.0010
						By conventional criteria, this difference is considered to be extremely statistically significant.
		1º Placa 110717	WNT5a/Bactin			WNT5a/Bactin	average	dev std
		femalewtype8weeks	1			8 wks	1	0
		femalewtypeP8.5	0.736388			P8,5	0.695779	0.0755268
		femalewtypeP13.5	0.551928			P13,5	0.596189	0.0906029
		2º Placa 120717	WNT5a/Bactin
		femalewtype8weeks	1
		femalewtypeP8.5	0.608635
		femalewtypeP13.5	0.700414
		3º Placa 180717	WNT5a/Bactin
		femalewtype8weeks	1
		femalewtypeP8.5	0.742313
		femalewtypeP13.5	0.536224
		1º Placa 110717	WNT5a/GAPDH			WNT5a/GAPDH	average	dev std
		femalewtype8weeks	1			8 wks	1	0
		femalewtypeP8.5	0.335704			P8,5	0.371555	0.0315932
		femalewtypeP13.5	0.292555			P13,5	0.30853	0.0141277
		2º Placa 120717	WNT5a/GAPDH
		femalewtype8weeks	1
		femalewtypeP8.5	0.395325
		femalewtypeP13.5	0.313655
		3º Placa 180717	WNT5a/GAPDH
		femalewtype8weeks	1
		femalewtypeP8.5	0.383636			WNT5a/GAPDH
		femalewtypeP13.5	0.31938			8 weeks versus P8.5	The two-tailed P value is less than 0.0001
							By conventional criteria, this difference is considered to be extremely statistically significant.
						8 weeks versus P13.5	The two-tailed P value is less than 0.0001
							By conventional criteria, this difference is considered to be extremely statistically significant.
						P8.5 versus P13.5	The two-tailed P value equals 0.0152
							By conventional criteria, this difference is considered to be statistically significant.
		1º Placa 110717	WNT7b/Bactin			WNT7b/Bactin	average	dev std
		femalewtype8weeks	1			8 wks	1	0
		femalewtypeP8.5	0.480123			P8,5	0.444742	0.0343314
		femalewtypeP13.5	0.367437			P13,5	0.444114	0.0801539
		2º Placa 120717	WNT7b/Bactin
		femalewtype8weeks	1
		femalewtypeP8.5	0.411566
		femalewtypeP13.5	0.527343
		3º Placa 180717	WNT7b/Bactin
		femalewtype8weeks	1
		femalewtypeP8.5	0.442538
		femalewtypeP13.5	0.437563
		1º Placa 110717	WNT7b/GAPDH			WNT7b/GAPDH	average	dev std
		femalewtype8weeks	1			8 wks	1	0
		femalewtypeP8.5	0.218878			P8,5	0.238303	0.0256083
		femalewtypeP13.5	0.194764			P13,5	0.230511	0.0332868
		2º Placa 120717	WNT7b/GAPDH
		femalewtype8weeks	1
		femalewtypeP8.5	0.267323
		femalewtypeP13.5	0.236151
		3º Placa 180717	WNT7b/GAPDH
		femalewtype8weeks	1
		femalewtypeP8.5	0.228709			WNT7b/GAPDH
		femalewtypeP13.5	0.260617			8 weeks versus P8.5	The two-tailed P value is less than 0.0001
							By conventional criteria, this difference is considered to be extremely statistically significant.
						8 weeks versus P13.5	The two-tailed P value is less than 0.0001
							By conventional criteria, this difference is considered to be extremely statistically significant.
						P8.5 versus P13.5	The two-tailed P value equals 0.7512
							By conventional criteria, this difference is considered to be not statistically significant.
