# Supplementary material for: Sfrp3 modulates stromal–epithelial crosstalk during mammary gland development by regulating Wnt levels
Source: Nat Commun. 2019 Jun 6;10:2481. doi: 10.1038/s41467-019-10509-1 (PMC6554275; doi:10.1038/s41467-019-10509-1)
Supplement: Supplementary file 8 — Source Data [file 41467_2019_10509_MOESM8_ESM.zip › Source data/Fig6e/Fig6e_raw.xls]

## Sheet: 280916_stromawtypevshomoko_seco
SDS 2.4	Absolute QuantificationResults	1
Filename	280916_stromawtypevshomoko_secondround_analyzed
PlateID
Assay Type	Absolute Quantification
Run DateTime	9/28/16 5:25:06 PM
Operator
ThermalCycleParams
Sample Information
FRZB CRD
Sample	Detector	Task	Ct	Ct mean	Ct mean	Ct dev std	Ct control-Ct sample					FRZB CRD	Bactin				FRZB CRD	GAPDH
femalewtypeF0191rightmgland	FRZBCRD	Unknown	25.2127	25.026	25.4121	0.460573	0				mean right mgland wtype	1	1			mean right mgland wtype	1	1
femalewtypeF0191rightmgland	FRZBCRD	Unknown	24.6824								mean right mgland homoko	0.00413097	0.97287			mean right mgland homoko	0.00413097	0.982075
femalewtypeF0191rightmgland	FRZBCRD	Unknown	25.1829
femalewtypeF0193rightmgland	FRZBCRD	Unknown	Undetermined	25.0756
femalewtypeF0193rightmgland	FRZBCRD	Unknown	24.4139									FRZB/Bactin					FRZB/GAPDH	FRZB/GAPDH					FRZB/GAPDH	dev std				The two-tailed P value is less than 0.0001
femalewtypeF0193rightmgland	FRZBCRD	Unknown	25.7374								mean right mgland wtype	1				mean right mgland wtype	1	1	plate 260916			mean right mgland wtype	1	0				By conventional criteria, this difference is considered to be extremely statistically significant.
femalewtypeF0196rightmgland	FRZBCRD	Unknown	25.1058	25.5356							mean right mgland homoko	0.00424617				mean right mgland homoko	0.00420637	0.00692921				mean right mgland homoko	0.00556779	0.00192534
femalewtypeF0196rightmgland	FRZBCRD	Unknown	24.7647
femalewtypeF0196rightmgland	FRZBCRD	Unknown	26.7364
femalewtypeF0197rightmgland	FRZBCRD	Unknown	26.3462	26.0111
femalewtypeF0197rightmgland	FRZBCRD	Unknown	25.6804
femalewtypeF0197rightmgland	FRZBCRD	Unknown	26.0068
femalehomokoF626rightmgland	FRZBCRD	Unknown	37.1153	34.4846	33.3314	1.76415	-7.9193
femalehomokoF626rightmgland	FRZBCRD	Unknown	Undetermined
femalehomokoF626rightmgland	FRZBCRD	Unknown	31.8539
femalehomokoF627rightmgland	FRZBCRD	Unknown	35.4534	34.7922
femalehomokoF627rightmgland	FRZBCRD	Unknown	37.4254
femalehomokoF627rightmgland	FRZBCRD	Unknown	31.4979
femalehomokoF628rightmgland	FRZBCRD	Unknown	30.8118	30.9162
femalehomokoF628rightmgland	FRZBCRD	Unknown	30.9592
femalehomokoF628rightmgland	FRZBCRD	Unknown	30.9776
femalehomokoF629rightmgland	FRZBCRD	Unknown	31.973	33.1326
femalehomokoF629rightmgland	FRZBCRD	Unknown	30.9181
femalehomokoF629rightmgland	FRZBCRD	Unknown	36.5067
femalewtypeF338wksage	FRZBCRD	Unknown	24.8904	25.5577
femalewtypeF338wksage	FRZBCRD	Unknown	26.3411
femalewtypeF338wksage	FRZBCRD	Unknown	25.4416
femalehomokoF2498wksage	FRZBCRD	Unknown	Undetermined	33.2642
femalehomokoF2498wksage	FRZBCRD	Unknown	35.9051
femalehomokoF2498wksage	FRZBCRD	Unknown	30.6232
O1	FRZBCRD	NTC	Undetermined
O2	FRZBCRD	NTC	Undetermined
O3	FRZBCRD	NTC	Undetermined
P1	FRZBCRD	NTC	Undetermined
P2
P3	FRZBCRD	NTC	Undetermined
Wnt2			Ct	Ct mean	Ct mean	Ct dev std	Ct control-Ct sample					Wnt2	Bactin				Wnt2	GAPDH
femalewtypeF0191rightmgland	Wnt2_mouse	Unknown	22.2302	22.2458	22.6316	0.444658	0				mean right mgland wtype	1	1			mean right mgland wtype	1	1
femalewtypeF0191rightmgland	Wnt2_mouse	Unknown	22.1466								mean right mgland homoko	0.49876	0.97287			mean right mgland homoko	0.49876	0.982075
femalewtypeF0191rightmgland	Wnt2_mouse	Unknown	22.3606
femalewtypeF0193rightmgland	Wnt2_mouse	Unknown	22.3223	22.5203																			average
femalewtypeF0193rightmgland	Wnt2_mouse	Unknown	22.6652									Wnt2/Bactin					Wnt2/GAPDH	Wnt2/GAPDH					Wnt2/GAPDH	dev std
femalewtypeF0193rightmgland	Wnt2_mouse	Unknown	22.5735								mean right mgland wtype	1			plate 280916	mean right mgland wtype	1	1	plate 260916			mean right mgland wtype	1	0				The two-tailed P value equals 0.0001
femalewtypeF0196rightmgland	Wnt2_mouse	Unknown	22.4546	22.4873							mean right mgland homoko	0.512669				mean right mgland homoko	0.507863	0.641422				mean right mgland homoko	0.574642	0.0944401				By conventional criteria, this difference is considered to be extremely statistically significant.
femalewtypeF0196rightmgland	Wnt2_mouse	Unknown	22.467
femalewtypeF0196rightmgland	Wnt2_mouse	Unknown	22.5403
femalewtypeF0197rightmgland	Wnt2_mouse	Unknown	23.1943	23.2728
femalewtypeF0197rightmgland	Wnt2_mouse	Unknown	23.2937
femalewtypeF0197rightmgland	Wnt2_mouse	Unknown	23.3304
femalehomokoF626rightmgland	Wnt2_mouse	Unknown	23.6515	23.7013	23.6351	0.751607	-1.00358
femalehomokoF626rightmgland	Wnt2_mouse	Unknown	23.8022
femalehomokoF626rightmgland	Wnt2_mouse	Unknown	23.6502
femalehomokoF627rightmgland	Wnt2_mouse	Unknown	22.6337	22.76
femalehomokoF627rightmgland	Wnt2_mouse	Unknown	22.8221
femalehomokoF627rightmgland	Wnt2_mouse	Unknown	22.8242
femalehomokoF628rightmgland	Wnt2_mouse	Unknown	24.6927	24.5861
femalehomokoF628rightmgland	Wnt2_mouse	Unknown	24.5112
femalehomokoF628rightmgland	Wnt2_mouse	Unknown	24.5545
femalehomokoF629rightmgland	Wnt2_mouse	Unknown	23.6902	23.4931
femalehomokoF629rightmgland	Wnt2_mouse	Unknown	23.4637
femalehomokoF629rightmgland	Wnt2_mouse	Unknown	23.3255
femalewtypeF338wksage	Wnt2_mouse	Unknown	24.5572
femalewtypeF338wksage	Wnt2_mouse	Unknown	24.9343
femalewtypeF338wksage	Wnt2_mouse	Unknown	24.987
femalehomokoF2498wksage	Wnt2_mouse	Unknown	25.4836
femalehomokoF2498wksage	Wnt2_mouse	Unknown	25.2531
femalehomokoF2498wksage	Wnt2_mouse	Unknown	25.5603
O6	Wnt2_mouse	NTC	Undetermined
O7	Wnt2_mouse	NTC	Undetermined
O8	Wnt2_mouse	NTC	Undetermined
P6	Wnt2_mouse	NTC	35.501
P7	Wnt2_mouse	NTC	37.0472
P8	Wnt2_mouse	NTC	Undetermined
Wnt5a			Ct	Ct mean	Ct mean	Ct dev std	Ct control-Ct sample					Wnt5a	Bactin				Wnt5a	GAPDH
femalewtypeF0191rightmgland	Wnt5a_mouse	Unknown	24.7447	24.7101	25.0375	0.352029	0				mean right mgland wtype	1	1			mean right mgland wtype	1	1
femalewtypeF0191rightmgland	Wnt5a_mouse	Unknown	24.6662								mean right mgland homoko	1.25034	0.97287			mean right mgland homoko	1.25034	0.982075
femalewtypeF0191rightmgland	Wnt5a_mouse	Unknown	24.7193
femalewtypeF0193rightmgland	Wnt5a_mouse	Unknown	24.8908	24.8324																			average
femalewtypeF0193rightmgland	Wnt5a_mouse	Unknown	24.7574									Wnt5a/Bactin			plate 280916		Wnt5a/GAPDH	Wnt5a/GAPDH	plate 260916				Wnt5a/GAPDH	dev std
femalewtypeF0193rightmgland	Wnt5a_mouse	Unknown	24.8489								mean right mgland wtype	1				mean right mgland wtype	1	1				mean right mgland wtype	1	0			The two-tailed P value equals 0.6593
femalewtypeF0196rightmgland	Wnt5a_mouse	Unknown	25.0135	25.1029							mean right mgland homoko	1.2852				mean right mgland homoko	1.27316	0.861719				mean right mgland homoko	1.06744	0.290931			By conventional criteria, this difference is considered to be not statistically significant.
femalewtypeF0196rightmgland	Wnt5a_mouse	Unknown	25.0827
femalewtypeF0196rightmgland	Wnt5a_mouse	Unknown	25.2126
femalewtypeF0197rightmgland	Wnt5a_mouse	Unknown	25.4873	25.5046
femalewtypeF0197rightmgland	Wnt5a_mouse	Unknown	25.5216
femalewtypeF0197rightmgland	Wnt5a_mouse	Unknown	25.505
femalehomokoF626rightmgland	Wnt5a_mouse	Unknown	25.0542	25.0789	25.2908	0.322317	0.322317
femalehomokoF626rightmgland	Wnt5a_mouse	Unknown	25.2609
femalehomokoF626rightmgland	Wnt5a_mouse	Unknown	24.9216
femalehomokoF627rightmgland	Wnt5a_mouse	Unknown	25.0732	25.0492
femalehomokoF627rightmgland	Wnt5a_mouse	Unknown	24.9848
femalehomokoF627rightmgland	Wnt5a_mouse	Unknown	25.0896
femalehomokoF628rightmgland	Wnt5a_mouse	Unknown	25.7984	25.7473
femalehomokoF628rightmgland	Wnt5a_mouse	Unknown	25.6309
femalehomokoF628rightmgland	Wnt5a_mouse	Unknown	25.8126
femalehomokoF629rightmgland	Wnt5a_mouse	Unknown	25.299	25.2879
femalehomokoF629rightmgland	Wnt5a_mouse	Unknown	25.3536
femalehomokoF629rightmgland	Wnt5a_mouse	Unknown	25.2111
femalewtypeF338wksage	Wnt5a_mouse	Unknown	25.7626	25.7196
femalewtypeF338wksage	Wnt5a_mouse	Unknown	25.7285
femalewtypeF338wksage	Wnt5a_mouse	Unknown	25.6676
femalehomokoF2498wksage	Wnt5a_mouse	Unknown	26.0827	26.1174
femalehomokoF2498wksage	Wnt5a_mouse	Unknown	26.0813
femalehomokoF2498wksage	Wnt5a_mouse	Unknown	26.1882
O11	Wnt5a_mouse	NTC	Undetermined
O12	Wnt5a_mouse	NTC	Undetermined
O13	Wnt5a_mouse	NTC	Undetermined
P11	Wnt5a_mouse	NTC	Undetermined
P12	Wnt5a_mouse	NTC	Undetermined
P13	Wnt5a_mouse	NTC	Undetermined
Bactin			Ct	Ct mean	Ct mean	Ct dev std	Ct control-Ct sample
femalewtypeF0191rightmgland	Bactin_mouse	Unknown	17.7368	17.8109	18.1145	0.397781	0
femalewtypeF0191rightmgland	Bactin_mouse	Unknown	17.7042
femalewtypeF0191rightmgland	Bactin_mouse	Unknown	17.9918
femalewtypeF0193rightmgland	Bactin_mouse	Unknown	17.8442	17.7739
femalewtypeF0193rightmgland	Bactin_mouse	Unknown	17.7363
femalewtypeF0193rightmgland	Bactin_mouse	Unknown	17.7412
femalewtypeF0196rightmgland	Bactin_mouse	Unknown	18.4792	18.2647
femalewtypeF0196rightmgland	Bactin_mouse	Unknown	18.2473
femalewtypeF0196rightmgland	Bactin_mouse	Unknown	18.0676
femalewtypeF0197rightmgland	Bactin_mouse	Unknown	18.4745	18.6084
femalewtypeF0197rightmgland	Bactin_mouse	Unknown	18.9846
femalewtypeF0197rightmgland	Bactin_mouse	Unknown	18.3663
femalehomokoF626rightmgland	Bactin_mouse	Unknown	18.46	18.4481	18.1542	0.740849	-0.0396817
femalehomokoF626rightmgland	Bactin_mouse	Unknown	18.419
femalehomokoF626rightmgland	Bactin_mouse	Unknown	18.4652
femalehomokoF627rightmgland	Bactin_mouse	Unknown	17.4755	17.4688
femalehomokoF627rightmgland	Bactin_mouse	Unknown	17.4446
femalehomokoF627rightmgland	Bactin_mouse	Unknown	17.4863
femalehomokoF628rightmgland	Bactin_mouse	Unknown	18.9357	19.0619
femalehomokoF628rightmgland	Bactin_mouse	Unknown	18.8787
femalehomokoF628rightmgland	Bactin_mouse	Unknown	19.3712
femalehomokoF629rightmgland	Bactin_mouse	Unknown	17.483	17.6379
femalehomokoF629rightmgland	Bactin_mouse	Unknown	17.7396
femalehomokoF629rightmgland	Bactin_mouse	Unknown	17.6912
femalewtypeF338wksage	Bactin_mouse	Unknown	18.5473	18.6062
femalewtypeF338wksage	Bactin_mouse	Unknown	18.6229
femalewtypeF338wksage	Bactin_mouse	Unknown	18.6485
femalehomokoF2498wksage	Bactin_mouse	Unknown	17.4315	17.3951
femalehomokoF2498wksage	Bactin_mouse	Unknown	17.4609
femalehomokoF2498wksage	Bactin_mouse	Unknown	17.2929
O22	Bactin_mouse	NTC	Undetermined
O23	Bactin_mouse	NTC	Undetermined
O24	Bactin_mouse	NTC	Undetermined
P22	Bactin_mouse	NTC	Undetermined
P23	Bactin_mouse	NTC	Undetermined
P24	Bactin_mouse	NTC	Undetermined
GAPDH4			Ct	Ct mean	Ct mean	Ct dev std	Ct control-Ct sample
femalewtypeF0191rightmgland	GAPDH sybr	Unknown	17.4405	17.5283	17.8828	0.344222	0
femalewtypeF0191rightmgland	GAPDH sybr	Unknown	17.5781
femalewtypeF0191rightmgland	GAPDH sybr	Unknown	17.5663
femalewtypeF0193rightmgland	GAPDH sybr	Unknown	17.7652	17.7337
femalewtypeF0193rightmgland	GAPDH sybr	Unknown	17.7713
femalewtypeF0193rightmgland	GAPDH sybr	Unknown	17.6647
femalewtypeF0196rightmgland	GAPDH sybr	Unknown	32.2231	17.9334
femalewtypeF0196rightmgland	GAPDH sybr	Unknown	17.8995
femalewtypeF0196rightmgland	GAPDH sybr	Unknown	17.9672
femalewtypeF0197rightmgland	GAPDH sybr	Unknown	18.2088	18.3356
femalewtypeF0197rightmgland	GAPDH sybr	Unknown	18.4404
femalewtypeF0197rightmgland	GAPDH sybr	Unknown	18.3576
D19
femalehomokoF626rightmgland	GAPDH sybr	Unknown	17.8722	17.8388	17.9089	0.320018	-0.0260951
femalehomokoF626rightmgland	GAPDH sybr	Unknown	17.8375
femalehomokoF626rightmgland	GAPDH sybr	Unknown	17.8066
femalehomokoF627rightmgland	GAPDH sybr	Unknown	17.574	17.6067
femalehomokoF627rightmgland	GAPDH sybr	Unknown	17.6502
femalehomokoF627rightmgland	GAPDH sybr	Unknown	17.5958
femalehomokoF628rightmgland	GAPDH sybr	Unknown	17.8199	17.8288
femalehomokoF628rightmgland	GAPDH sybr	Unknown	17.8377
femalehomokoF628rightmgland	GAPDH sybr	Unknown	25.0233
femalehomokoF629rightmgland	GAPDH sybr	Unknown	18.5764	18.3612
femalehomokoF629rightmgland	GAPDH sybr	Unknown	18.2768
femalehomokoF629rightmgland	GAPDH sybr	Unknown	18.2303
femalewtypeF338wksage	GAPDH sybr	Unknown	18.3322
femalewtypeF338wksage	GAPDH sybr	Unknown	18.8308
femalewtypeF338wksage	GAPDH sybr	Unknown	18.4288
femalehomokoF2498wksage	GAPDH sybr	Unknown	19.3416
femalehomokoF2498wksage	GAPDH sybr	Unknown	19.4136
femalehomokoF2498wksage	GAPDH sybr	Unknown	19.3455
O16	GAPDH sybr	NTC	Undetermined
O17	GAPDH sybr	NTC	Undetermined
O18	GAPDH sybr	NTC	Undetermined
P16	GAPDH sybr	NTC	Undetermined
P17	GAPDH sybr	NTC	Undetermined
P18	GAPDH sybr	NTC	Undetermined
