# Supplementary material for: Sfrp3 modulates stromal–epithelial crosstalk during mammary gland development by regulating Wnt levels
Source: Nat Commun. 2019 Jun 6;10:2481. doi: 10.1038/s41467-019-10509-1 (PMC6554275; doi:10.1038/s41467-019-10509-1)
Supplement: Supplementary file 8 — Source Data [file 41467_2019_10509_MOESM8_ESM.zip › Source data/Fig6b/Fig.6b_raw.xlsx]

## Sheet: Hoja1
			KO			WT
	Exp	mouse	total	bcat-acti		totL	BCAT ACT		mouse	Exp
	1	1	98	28		55	7	12.7	1	1
	1	2	52	24		69	9	13.04	2	1
	1	3	45	19	42.22	92	11	11.95	3	1
	1	4	49	15	30.61	76	13	17.1	1	2
	2	1	43	16	37.2	26	6	23	2	2
	2	2	55	25	45.45		promedio	15.558
	2	3	96	39	40.62		st des	4.61756
	2	4	89	35	39.32		2.29772e-05	prueba. T					1.34458e-05		1.14886e-05
					46.15
					28.57
				promedio	38.7675
				stDev	6.4121
					15.558	38.7675
					6.412	4.6175
