# Supplementary material for: Sfrp3 modulates stromal–epithelial crosstalk during mammary gland development by regulating Wnt levels
Source: Nat Commun. 2019 Jun 6;10:2481. doi: 10.1038/s41467-019-10509-1 (PMC6554275; doi:10.1038/s41467-019-10509-1)
Supplement: Supplementary file 8 — Source Data [file 41467_2019_10509_MOESM8_ESM.zip › Source data/Fig2b/Fig2b_raw.xlsx]

## Sheet: Hoja1
Quantification lumen filling phenotype
females 8 weeks
8 weeks old	Image	ducts with lumen filled	total ducts		%					%
female wtype F222	#1	0	4		0				female wtype F22	0
	#2	0	8		0				female wtype F15	0
	#3	0	3		0
	#4	0	7		0				average	0
	#5	0	10		0				std dev	0
	#6	0	10		0
	#7	0	3		0
				average	0
female wtype F15	#1_5x	0	7		0
	#2_5x	0	7		0				female homoko F12	30
	#3_10x	0	2		0				female homoko F32	18.6111
	#4_10x	0	5		0				female homoko F33	43.3333
	#5_10x	0	2		0									average	dev std
	#7	0	2		0				average	30.6481			femaleswtype	0	0
				average	0				std dev	12.3738			femaleshomo	30.6481	12.3738
female homoko F12	#1_5x	3	6		50
	#2_5x	2	4		50				The two-tailed P value equals 0.0450
	#3_5x	1	5		20				By conventional criteria, this difference is considered to be statistically significant.
	#4_5x	0	5		0
				average	30
female homoko F32	#1	1	5		20
	#2	0	3		0
	#3	1	3		33.3333
	#4	1	3		33.3333
	#5	0	3		0
	#6	1	4		25
				average	18.6111
female homoko F33	#1	0	6		0
	#2	2	5		40
	#3	1	5		20
	#4	1	1		100
	#5	0	4		0
	#6	1	1		100
				average	43.3333
