# Supplementary material for: Sfrp3 modulates stromal–epithelial crosstalk during mammary gland development by regulating Wnt levels
Source: Nat Commun. 2019 Jun 6;10:2481. doi: 10.1038/s41467-019-10509-1 (PMC6554275; doi:10.1038/s41467-019-10509-1)
Supplement: Supplementary file 8 — Source Data [file 41467_2019_10509_MOESM8_ESM.zip › Source data/FigS1a/SupplementaryFig1a_2_raw.xlsx]

## Sheet: 041217_sfrp4sfrp5expresdevelop_
SDS 2.4	Absolute QuantificationResults	1
Filename	041217_sfrp4sfrp5expresdevelop_2ndround_analyzedBactinmodified
PlateID
Assay Type	Absolute Quantification
Run DateTime	2017-04-12 20:47:44
Operator
ThermalCycleParams
Sample Information
MAMMARY GLAND VIRGIN FEMALES
PUBERTAL DEVELOPMENT
SFRP4
Sample	Detector	Task	Ct	Ct mean	Ct mean	Ct dev std	Ct control 3 wks-Ct sample							SFRP4	Bactin								SFRP4	Bactin					SFRP4	GAPDH									SFRP4	GAPDH
femalewtypeF02983wks	Sfrp4 mouse	Unknown	23.2993	23.4196	23.2055		0					n=4	femalewtype 3wks	1	1						n=4	femalewtype 8wks	1	1			n=4	femalewtype 3wks	1	1							n=4	femalewtype 8wks	1	1
femalewtypeF02983wks	Sfrp4 mouse	Unknown	23.4111									n=4	femalewtype 6wks	0.487627	0.826528						n=1	female homoko F251 8wks	0.270931	0.366343			n=4	femalewtype 6wks	0.487627	0.778762							n=1	female homoko F251 8wks	0.270931	0.373154
femalewtypeF02983wks	Sfrp4 mouse	Unknown	23.5483									n=4	femalewtype 8wks	0.591405	0.742229												n=4	femalewtype 8wks	0.591405	0.660332
femalewtypeF021003wks	Sfrp4 mouse	Unknown	24.373	24.3258
femalewtypeF021003wks	Sfrp4 mouse	Unknown	24.2783										41217_2nd round	SFRP4/Bactin	SFRP4/Bactin	41217		average	std dev									41217_2nd round	SFRP4/GAPDH	SFRP4/GAPDH	41217		average	std dev
femalewtypeF021003wks	Sfrp4 mouse	Unknown	24.3261									n=4	femalewtype 3wks	1	1		mean femalewtype 3wks	1	0				SFRP4/Bactin				n=4	femalewtype 3wks	1	1		mean femalewtype 3wks	1	0					SFRP4/GAPDH
femalewtypeF031273wks	Sfrp4 mouse	Unknown	21.8743	21.9958								n=4	femalewtype 6wks	0.589971	0.512509		mean femalewtype 6wks	0.55124	0.0547736		n=4	femalewtype 8wks	1				n=4	femalewtype 6wks	0.626157	0.547332		mean femalewtype 6wks	0.586745	0.0557372			n=4	femalewtype 8wks	1
femalewtypeF031273wks	Sfrp4 mouse	Unknown	22.0651									n=4	femalewtype 8wks	0.796796	0.754677		mean femalewtype 8wks	0.775737	0.0297827		n=1	female homoko F251 8wks	0.739556				n=4	femalewtype 8wks	0.895619	0.89633		mean femalewtype 8wks	0.895974	0.000502983			n=1	female homoko F251 8wks	0.726057
femalewtypeF031273wks	Sfrp4 mouse	Unknown	22.0481
femalewtypeF031283wks	Sfrp4 mouse	Unknown	22.8925	23.0808
femalewtypeF031283wks	Sfrp4 mouse	Unknown	23.2753																												3 weeks versus 6 weeks	The two-tailed P value is less than 0.0001
femalewtypeF031283wks	Sfrp4 mouse	Unknown	23.0745																													By conventional criteria, this difference is considered to be extremely statistically significant.
femalewtypeF02996wks	Sfrp4 mouse	Unknown	24.2879	24.3557	24.2416		-1.03615																								3 weeks versus 8 weeks	The two-tailed P value is less than 0.0001
femalewtypeF02996wks	Sfrp4 mouse	Unknown	24.3333																													By conventional criteria, this difference is considered to be extremely statistically significant.
femalewtypeF02996wks	Sfrp4 mouse	Unknown	24.4461
femalewtypeF021016wks	Sfrp4 mouse	Unknown	24.5465	24.5095																											6 weeks versus 8 weeks	The two-tailed P value is less than 0.0001
femalewtypeF021016wks	Sfrp4 mouse	Unknown	24.5288																													By conventional criteria, this difference is considered to be extremely statistically significant.
femalewtypeF021016wks	Sfrp4 mouse	Unknown	24.4533
femalewtypeF70496wks	Sfrp4 mouse	Unknown	23.4763	23.4972
femalewtypeF70496wks	Sfrp4 mouse	Unknown	23.4406
femalewtypeF70496wks	Sfrp4 mouse	Unknown	23.5745
femalewtypeF704106wks	Sfrp4 mouse	Unknown	24.5357	24.6041
femalewtypeF704106wks	Sfrp4 mouse	Unknown	24.6561
femalewtypeF704106wks	Sfrp4 mouse	Unknown	24.6204
								Ct control 8 wks-Ct sample
femalewtypeF602138wks	Sfrp4 mouse	Unknown	24.2565	24.3437	23.9633		-0.757781	0
femalewtypeF602138wks	Sfrp4 mouse	Unknown	24.4344
femalewtypeF602138wks	Sfrp4 mouse	Unknown	24.3401
femalewtypeF602148wks	Sfrp4 mouse	Unknown	23.9474	24.0558
femalewtypeF602148wks	Sfrp4 mouse	Unknown	24.0199
femalewtypeF602148wks	Sfrp4 mouse	Unknown	24.2
femalewtypeF04338wks	Sfrp4 mouse	Unknown	23.9549	23.9561
femalewtypeF04338wks	Sfrp4 mouse	Unknown	23.9682
femalewtypeF04338wks	Sfrp4 mouse	Unknown	23.9453
femalewtypeF70468wks	Sfrp4 mouse	Unknown	23.4823	23.4975
femalewtypeF70468wks	Sfrp4 mouse	Unknown	23.6333
femalewtypeF70468wks	Sfrp4 mouse	Unknown	23.377
femalehomokoF2518wks	Sfrp4 mouse	Unknown	25.8782	25.8473	25.8473			-1.884
femalehomokoF2518wks	Sfrp4 mouse	Unknown	25.8274
femalehomokoF2518wks	Sfrp4 mouse	Unknown	25.8362
A23	Sfrp4 mouse	NTC	Undetermined
A24	Sfrp4 mouse	NTC	Undetermined
B23	Sfrp4 mouse	NTC	Undetermined
B24	Sfrp4 mouse	NTC	Undetermined
C23	Sfrp4 mouse	NTC	Undetermined
C24	Sfrp4 mouse	NTC	Undetermined
SFRP5			Ct	Ct mean	Ct mean	Ct dev std	Ct control 3 wks-Ct sample							SFRP5	Bactin														SFRP5	GAPDH									SFRP5	GAPDH
femalewtypeF02983wks	Sfrp5 mouse	Unknown	31.0618	30.8186	29.7615		0					n=4	femalewtype 3wks	1	1								SFRP5	Bactin			n=4	femalewtype 3wks	1	1							n=4	femalewtype 8wks	1	1
femalewtypeF02983wks	Sfrp5 mouse	Unknown	30.9397									n=4	femalewtype 6wks	0.642134	0.826528						n=4	femalewtype 8wks	1	1			n=4	femalewtype 6wks	0.642134	0.778762							n=1	female homoko F251 8wks	0.113875	0.373154
femalewtypeF02983wks	Sfrp5 mouse	Unknown	30.4542									n=4	femalewtype 8wks	0.125846	0.742229						n=1	female homoko F251 8wks	0.113875	0.366343			n=4	femalewtype 8wks	0.125846	0.660332
femalewtypeF021003wks	Sfrp5 mouse	Unknown	31.4252	31.2694
femalewtypeF021003wks	Sfrp5 mouse	Unknown	31.2405										41217_2nd round	SFRP5/Bactin	SFRP5/Bactin	41217		average	std dev				SFRP5/Bactin																SFRP5/GAPDH
femalewtypeF021003wks	Sfrp5 mouse	Unknown	31.1425									n=4	femalewtype 3wks	1	1		mean femalewtype 3wks	1	0		n=4	femalewtype 8wks	1					41217_2nd round	SFRP5/GAPDH	SFRP5/GAPDH	41217		average	std dev			n=4	femalewtype 8wks	1
femalewtypeF031273wks	Sfrp5 mouse	Unknown	29.2119	29.2963								n=4	femalewtype 6wks	0.776905	0.6252		mean femalewtype 6wks	0.701053	0.107272		n=1	female homoko F251 8wks	0.310843				n=4	femalewtype 3wks	1	1		mean femalewtype 3wks	1	0			n=1	female homoko F251 8wks	0.305169
femalewtypeF031273wks	Sfrp5 mouse	Unknown	29.325									n=4	femalewtype 8wks	0.169551	0.21157		mean femalewtype 8wks	0.190561	0.0297118								n=4	femalewtype 6wks	0.824557	0.66768		mean femalewtype 6wks	0.746118	0.110929
femalewtypeF031273wks	Sfrp5 mouse	Unknown	29.352																								n=4	femalewtype 8wks	0.19058	0.251282		mean femalewtype 8wks	0.220931	0.0429228
femalewtypeF031283wks	Sfrp5 mouse	Unknown	27.966	27.6617
femalewtypeF031283wks	Sfrp5 mouse	Unknown	27.5116
femalewtypeF031283wks	Sfrp5 mouse	Unknown	27.5075																												3 weeks versus 6 weeks	The two-tailed P value equals 0.0038
																																By conventional criteria, this difference is considered to be very statistically significant.
femalewtypeF02996wks	Sfrp5 mouse	Unknown	29.4461	29.8916	30.4005		-0.639054
femalewtypeF02996wks	Sfrp5 mouse	Unknown	30.0377																												3 weeks versus 8 weeks	The two-tailed P value is less than 0.0001
femalewtypeF02996wks	Sfrp5 mouse	Unknown	30.1909																													By conventional criteria, this difference is considered to be extremely statistically significant.
femalewtypeF021016wks	Sfrp5 mouse	Unknown	31.7959	31.7374
femalewtypeF021016wks	Sfrp5 mouse	Unknown	31.6075																												6 weeks versus 8 weeks	The two-tailed P value equals 0.0001
femalewtypeF021016wks	Sfrp5 mouse	Unknown	31.8087																													By conventional criteria, this difference is considered to be extremely statistically significant.
femalewtypeF70496wks	Sfrp5 mouse	Unknown	28.7485	29.0069
femalewtypeF70496wks	Sfrp5 mouse	Unknown	29.2237
femalewtypeF70496wks	Sfrp5 mouse	Unknown	29.0486
femalewtypeF704106wks	Sfrp5 mouse	Unknown	30.6855	30.9663
femalewtypeF704106wks	Sfrp5 mouse	Unknown	30.84
femalewtypeF704106wks	Sfrp5 mouse	Unknown	31.3735
								Ct control 8 wks-Ct sample
femalewtypeF602138wks	Sfrp5 mouse	Unknown	34.5973	33.9307	32.7518		-2.99027	0
femalewtypeF602138wks	Sfrp5 mouse	Unknown	33.5227
femalewtypeF602138wks	Sfrp5 mouse	Unknown	33.6722
femalewtypeF602148wks	Sfrp5 mouse	Unknown	32.3446	32.8614
femalewtypeF602148wks	Sfrp5 mouse	Unknown	33.0175
femalewtypeF602148wks	Sfrp5 mouse	Unknown	33.222
femalewtypeF04338wks	Sfrp5 mouse	Unknown	33.5018	33.4481
femalewtypeF04338wks	Sfrp5 mouse	Unknown	33.4695
femalewtypeF04338wks	Sfrp5 mouse	Unknown	33.3731
femalewtypeF70468wks	Sfrp5 mouse	Unknown	30.4345	30.7668
femalewtypeF70468wks	Sfrp5 mouse	Unknown	29.9354
femalewtypeF70468wks	Sfrp5 mouse	Unknown	31.9307
femalehomokoF2518wks	Sfrp5 mouse	Unknown	35.7213	35.8862	35.8862			-3.13448
femalehomokoF2518wks	Sfrp5 mouse	Unknown	36.1617
femalehomokoF2518wks	Sfrp5 mouse	Unknown	35.7758
E23	Sfrp5 mouse	NTC	Undetermined
E24	Sfrp5 mouse	NTC	Undetermined
F23	Sfrp5 mouse	NTC	Undetermined
F24	Sfrp5 mouse	NTC	Undetermined
G23	Sfrp5 mouse	NTC	Undetermined
G24	Sfrp5 mouse	NTC	Undetermined
Bactin			Ct	Ct mean	Ct mean	Ct dev std	Ct control 3 wks-Ct sample
femalewtypeF02983wks	Bactin_mouse	Unknown	13.8248	13.9182	13.7388		0
femalewtypeF02983wks	Bactin_mouse	Unknown	14.0116
femalewtypeF02983wks	Bactin_mouse	Unknown	26.0929
femalewtypeF021003wks	Bactin_mouse	Unknown	14.424	14.1722
femalewtypeF021003wks	Bactin_mouse	Unknown	14.1721
femalewtypeF021003wks	Bactin_mouse	Unknown	13.9205
femalewtypeF031273wks	Bactin_mouse	Unknown	13.1892	13.0421
femalewtypeF031273wks	Bactin_mouse	Unknown	13.0407
femalewtypeF031273wks	Bactin_mouse	Unknown	12.8963
femalewtypeF031283wks	Bactin_mouse	Unknown	13.9712	13.8229
femalewtypeF031283wks	Bactin_mouse	Unknown	13.6746
femalewtypeF031283wks	Bactin_mouse	Unknown	9.86655
femalewtypeF02996wks	Bactin_mouse	Unknown	13.8977	13.8478	14.0137		-0.274865
femalewtypeF02996wks	Bactin_mouse	Unknown	13.8481
femalewtypeF02996wks	Bactin_mouse	Unknown	13.7977
femalewtypeF021016wks	Bactin_mouse	Unknown	14.6267	14.336
femalewtypeF021016wks	Bactin_mouse	Unknown	14.3937
femalewtypeF021016wks	Bactin_mouse	Unknown	13.9875
femalewtypeF70496wks	Bactin_mouse	Unknown	13.7714	13.8601
femalewtypeF70496wks	Bactin_mouse	Unknown	13.9487
femalewtypeF70496wks	Bactin_mouse	Unknown	11.9356
femalewtypeF704106wks	Bactin_mouse	Unknown	13.9212	14.0109
femalewtypeF704106wks	Bactin_mouse	Unknown	14.1007
femalewtypeF704106wks	Bactin_mouse	Unknown	12.3889
								Ct control 8 wks-Ct sample
femalewtypeF602138wks	Bactin_mouse	Unknown	13.5659	14.0582	14.1689		-0.430063	0
femalewtypeF602138wks	Bactin_mouse	Unknown	14.3483
femalewtypeF602138wks	Bactin_mouse	Unknown	14.2603
femalewtypeF602148wks	Bactin_mouse	Unknown	14.3347	14.3777
femalewtypeF602148wks	Bactin_mouse	Unknown	14.4208
femalewtypeF602148wks	Bactin_mouse	Unknown	Undetermined
femalewtypeF04338wks	Bactin_mouse	Unknown	14.2873	14.2255
femalewtypeF04338wks	Bactin_mouse	Unknown	14.2658
femalewtypeF04338wks	Bactin_mouse	Unknown	14.1233
femalewtypeF70468wks	Bactin_mouse	Unknown	12.3244	14.0142
femalewtypeF70468wks	Bactin_mouse	Unknown	13.8499
femalewtypeF70468wks	Bactin_mouse	Unknown	14.1785
femalehomokoF2518wks	Bactin_mouse	Unknown	15.3234	15.6176	15.6176			-1.44873
femalehomokoF2518wks	Bactin_mouse	Unknown	15.541
femalehomokoF2518wks	Bactin_mouse	Unknown	15.9886
I23	Bactin_mouse	NTC	Undetermined
I24	Bactin_mouse	NTC	Undetermined
J23	Bactin_mouse	NTC	Undetermined
J24	Bactin_mouse	NTC	36.8327
K23	Bactin_mouse	NTC	34.7204
K24	Bactin_mouse	NTC	Undetermined
GAPDH4			Ct	Ct mean	Ct mean	Ct dev std	Ct control 3 wks-Ct sample
femalewtypeF02983wks	GAPDH sybr	Unknown	18.7248	18.5252	18.843		0
femalewtypeF02983wks	GAPDH sybr	Unknown	18.6435
femalewtypeF02983wks	GAPDH sybr	Unknown	18.2074
femalewtypeF021003wks	GAPDH sybr	Unknown	19.2841	19.2178
femalewtypeF021003wks	GAPDH sybr	Unknown	19.0586
femalewtypeF021003wks	GAPDH sybr	Unknown	19.3108
femalewtypeF031273wks	GAPDH sybr	Unknown	18.3939	18.3437
femalewtypeF031273wks	GAPDH sybr	Unknown	18.3314
femalewtypeF031273wks	GAPDH sybr	Unknown	18.3058
femalewtypeF031283wks	GAPDH sybr	Unknown	19.2586	19.2852
femalewtypeF031283wks	GAPDH sybr	Unknown	19.2278
femalewtypeF031283wks	GAPDH sybr	Unknown	19.3693
femalewtypeF02996wks	GAPDH sybr	Unknown	18.28	18.3455	19.2038		-0.360745
femalewtypeF02996wks	GAPDH sybr	Unknown	18.2478
femalewtypeF02996wks	GAPDH sybr	Unknown	18.5086
femalewtypeF021016wks	GAPDH sybr	Unknown	19.4655	19.5193
femalewtypeF021016wks	GAPDH sybr	Unknown	19.5682
femalewtypeF021016wks	GAPDH sybr	Unknown	19.5242
femalewtypeF70496wks	GAPDH sybr	Unknown	19.0687	19.0763
femalewtypeF70496wks	GAPDH sybr	Unknown	19.0889
femalewtypeF70496wks	GAPDH sybr	Unknown	19.0712
femalewtypeF704106wks	GAPDH sybr	Unknown	19.9322	19.874
femalewtypeF704106wks	GAPDH sybr	Unknown	19.8569
femalewtypeF704106wks	GAPDH sybr	Unknown	19.8329
								Ct control 8 wks-Ct sample
femalewtypeF602138wks	GAPDH sybr	Unknown	18.8863	18.9361	19.4417		-0.598737	0
femalewtypeF602138wks	GAPDH sybr	Unknown	18.9875
femalewtypeF602138wks	GAPDH sybr	Unknown	18.9344
femalewtypeF602148wks	GAPDH sybr	Unknown	19.866	19.9352
femalewtypeF602148wks	GAPDH sybr	Unknown	19.9644
femalewtypeF602148wks	GAPDH sybr	Unknown	19.9752
femalewtypeF04338wks	GAPDH sybr	Unknown	19.9535	19.1968
femalewtypeF04338wks	GAPDH sybr	Unknown	17.6899
femalewtypeF04338wks	GAPDH sybr	Unknown	19.9468
femalewtypeF70468wks	GAPDH sybr	Unknown	19.6522	19.6989
femalewtypeF70468wks	GAPDH sybr	Unknown	19.7319
femalewtypeF70468wks	GAPDH sybr	Unknown	19.7127
femalehomokoF2518wks	GAPDH sybr	Unknown	20.7641	20.8639	20.8639			-1.42216
femalehomokoF2518wks	GAPDH sybr	Unknown	21.0462
femalehomokoF2518wks	GAPDH sybr	Unknown	20.7814
N23	GAPDH sybr	NTC	Undetermined
N24	GAPDH sybr	NTC	Undetermined
O23	GAPDH sybr	NTC	Undetermined
O24	GAPDH sybr	NTC	Undetermined
P23	GAPDH sybr	NTC	Undetermined
P24	GAPDH sybr	NTC	Undetermined
P21
P22
