# Supplementary material for: Sfrp3 modulates stromal–epithelial crosstalk during mammary gland development by regulating Wnt levels
Source: Nat Commun. 2019 Jun 6;10:2481. doi: 10.1038/s41467-019-10509-1 (PMC6554275; doi:10.1038/s41467-019-10509-1)
Supplement: Supplementary file 8 — Source Data [file 41467_2019_10509_MOESM8_ESM.zip › Source data/FigS1a/SupplementaryFig1a_1_raw.xlsx]

## Sheet: 031217_sfrpmembersexpresdevelop
SDS 2.4	Absolute QuantificationResults	1
Filename	031217_sfrpmembersexpresdevelopment2ndround_analyzed
PlateID
Assay Type	Absolute Quantification
Run DateTime	2017-03-12 17:26:50
Operator
ThermalCycleParams
Sample Information
MAMMARY GLAND VIRGIN FEMALES
PUBERTAL DEVELOPMENT
SFRP1
Sample	Detector	Task	Ct	Ct mean	Ct mean	Ct dev std	Ct control 3 wks-Ct sample					SFRP1	Bactin										SFRP1	Bactin					SFRP1	GAPDH										SFRP1	GAPDH
femalewtypeF02983wks	sfrp1 mouse	Unknown	26.44	26.517	25.9378		0			n=4	femalewtype 3wks	1	1								n=4	femalewtype 8wks	1	1			n=4	femalewtype 3wks	1	1								n=4	femalewtype 8wks	1	1
femalewtypeF02983wks	sfrp1 mouse	Unknown	26.5285							n=4	femalewtype 6wks	1.05719	0.869499								n=1	female homoko F251 8wks	0.282757	0.340449			n=4	femalewtype 6wks	1.05719	0.828508								n=1	female homoko F251 8wks	0.282757	0.287128
femalewtypeF02983wks	sfrp1 mouse	Unknown	26.5824							n=4	femalewtype 8wks	0.974595	0.683283														n=4	femalewtype 8wks	0.974595	0.731447
femalewtypeF021003wks	sfrp1 mouse	Unknown	26.6565	26.7409
femalewtypeF021003wks	sfrp1 mouse	Unknown	26.8298
femalewtypeF021003wks	sfrp1 mouse	Unknown	26.7365
femalewtypeF031273wks	sfrp1 mouse	Unknown	24.5145	24.7161							31217_2nd round	SFRP1/Bactin	SFRP1/Bactin	31217		average	std dev										31217_2nd round		SFRP1/GAPDH	SFRP1/GAPDH	31217		average	std dev
femalewtypeF031273wks	sfrp1 mouse	Unknown	24.7585							n=4	femalewtype 3wks	1	1		mean femalewtype 3wks	1	0						SFRP1/Bactin				n=4	femalewtype 3wks	1	1		mean femalewtype 3wks	1	0						SFRP1/GAPDH
femalewtypeF031273wks	sfrp1 mouse	Unknown	24.8752							n=4	femalewtype 6wks	1.21587	1.37573		mean femalewtype 6wks	1.2958	0.113039				n=4	femalewtype 8wks	1				n=4	femalewtype 6wks	1.27602	1.2749		mean femalewtype 6wks	1.27546	0.000789814				n=4	femalewtype 8wks	1
femalewtypeF031283wks	sfrp1 mouse	Unknown	25.6576	25.7771						n=4	femalewtype 8wks	1.42634	1.50838		mean femalewtype 8wks	1.46736	0.0580085				n=1	female homoko F251 8wks	0.830543				n=4	femalewtype 8wks	1.33242	1.38962		mean femalewtype 8wks	1.36102	0.0404441				n=1	female homoko F251 8wks	0.984779
femalewtypeF031283wks	sfrp1 mouse	Unknown	25.9258
femalewtypeF031283wks	sfrp1 mouse	Unknown	25.7477
																															3 weeks versus 6 weeks	The two-tailed P value is less than 0.0001
femalewtypeF02996wks	sfrp1 mouse	Unknown	25.9593	26.0868	25.8575		0.0802412																									By conventional criteria, this difference is considered to be extremely statistically significant.
femalewtypeF02996wks	sfrp1 mouse	Unknown	26.1829
femalewtypeF02996wks	sfrp1 mouse	Unknown	26.1181																												3 weeks versus 8 weeks	The two-tailed P value is less than 0.0001
femalewtypeF021016wks	sfrp1 mouse	Unknown	25.8055	25.7987																												By conventional criteria, this difference is considered to be extremely statistically significant.
femalewtypeF021016wks	sfrp1 mouse	Unknown	25.7512
femalewtypeF021016wks	sfrp1 mouse	Unknown	25.8396																												6 weeks versus 8 weeks	The two-tailed P value equals 0.0055
femalewtypeF70496wks	sfrp1 mouse	Unknown	25.7915	25.6577																												By conventional criteria, this difference is considered to be very statistically significant.
femalewtypeF70496wks	sfrp1 mouse	Unknown	25.6407
femalewtypeF70496wks	sfrp1 mouse	Unknown	25.5409
femalewtypeF704106wks	sfrp1 mouse	Unknown	25.9381	25.8869
femalewtypeF704106wks	sfrp1 mouse	Unknown	25.8029
femalewtypeF704106wks	sfrp1 mouse	Unknown	25.9196
								Ct control 8 wks-Ct sample
femalewtypeF602138wks	sfrp1 mouse	Unknown	25.4505	25.5177	25.9749		-0.0371255	0
femalewtypeF602138wks	sfrp1 mouse	Unknown	25.5072
femalewtypeF602138wks	sfrp1 mouse	Unknown	25.5955
femalewtypeF602148wks	sfrp1 mouse	Unknown	26.0454	26.063
femalewtypeF602148wks	sfrp1 mouse	Unknown	26.0161
femalewtypeF602148wks	sfrp1 mouse	Unknown	26.1276
femalewtypeF04338wks	sfrp1 mouse	Unknown	25.9622	26.0084
femalewtypeF04338wks	sfrp1 mouse	Unknown	26.0047
femalewtypeF04338wks	sfrp1 mouse	Unknown	26.0583
femalewtypeF70468wks	sfrp1 mouse	Unknown	26.3512	26.3104
femalewtypeF70468wks	sfrp1 mouse	Unknown	26.4227
femalewtypeF70468wks	sfrp1 mouse	Unknown	26.1573
femalehomokoF2518wks	sfrp1 mouse	Unknown	27.7992	27.7973	27.7973			-1.82236
femalehomokoF2518wks	sfrp1 mouse	Unknown	27.9073
femalehomokoF2518wks	sfrp1 mouse	Unknown	27.6852
A23	sfrp1 mouse	NTC	Undetermined
A24	sfrp1 mouse	NTC	Undetermined
B23	sfrp1 mouse	NTC	Undetermined
B24	sfrp1 mouse	NTC	Undetermined
C23	sfrp1 mouse	NTC	Undetermined
C24	sfrp1 mouse	NTC	Undetermined
SFRP2			Ct	Ct mean	Ct mean	Ct dev std	Ct control 3 wks-Ct sample					SFRP2	Bactin										SFRP2	Bactin					SFRP2	GAPDH										SFRP2	GAPDH
femalewtypeF02983wks	sfrp2 mouse	Unknown	21.2386	21.2733	21.2419		0			n=4	femalewtype 3wks	1	1								n=4	femalewtype 8wks	1	1			n=4	femalewtype 3wks	1	1								n=4	femalewtype 8wks	1	1
femalewtypeF02983wks	sfrp2 mouse	Unknown	21.246							n=4	femalewtype 6wks	0.497761	0.869499								n=1	female homoko F251 8wks	0.341938	0.340449			n=4	femalewtype 6wks	0.497761	0.828508								n=1	female homoko F251 8wks	0.341938	0.287128
femalewtypeF02983wks	sfrp2 mouse	Unknown	21.3352							n=4	femalewtype 8wks	0.376226	0.683283														n=4	femalewtype 8wks	0.376226	0.731447
femalewtypeF021003wks	sfrp2 mouse	Unknown	22.2497	22.2269
femalewtypeF021003wks	sfrp2 mouse	Unknown			33.1764
femalewtypeF021003wks	sfrp2 mouse	Unknown	22.2041
femalewtypeF031273wks	sfrp2 mouse	Unknown	20.3747	20.5075								SFRP2/Bactin															31217_2nd round		SFRP2/GAPDH	SFRP2/GAPDH	31217		average	std dev						SFRP2/GAPDH
femalewtypeF031273wks	sfrp2 mouse	Unknown	20.5962							n=4	femalewtype 3wks	1											SFRP2/Bactin				n=4	femalewtype 3wks	1	1		mean femalewtype 3wks	1	0				n=4	femalewtype 8wks	1
femalewtypeF031273wks	sfrp2 mouse	Unknown	20.5514							n=4	femalewtype 6wks	0.572469									n=4	femalewtype 8wks	1				n=4	femalewtype 6wks	0.600792	0.315154		mean femalewtype 6wks	0.457973	0.201976				n=1	female homoko F251 8wks	1.19089
femalewtypeF031283wks	sfrp2 mouse	Unknown	21.016	20.9601						n=4	femalewtype 8wks	0.550615									n=1	female homoko F251 8wks	1.00437				n=4	femalewtype 8wks	0.514359	0.479871		mean femalewtype 8wks	0.497115	0.0243866
femalewtypeF031283wks	sfrp2 mouse	Unknown	20.881
femalewtypeF031283wks	sfrp2 mouse	Unknown	20.9833
																															3 weeks versus 6 weeks	The two-tailed P value equals 0.0017
femalewtypeF02996wks	sfrp2 mouse	Unknown	22.0776	21.8777	22.2484		-1.00647																									By conventional criteria, this difference is considered to be very statistically significant.
femalewtypeF02996wks	sfrp2 mouse	Unknown	21.7825
femalewtypeF02996wks	sfrp2 mouse	Unknown	21.773																												3 weeks versus 8 weeks	The two-tailed P value is less than 0.0001
femalewtypeF021016wks	sfrp2 mouse	Unknown	22.7477	22.7111																												By conventional criteria, this difference is considered to be extremely statistically significant.
femalewtypeF021016wks	sfrp2 mouse	Unknown	22.5988
femalewtypeF021016wks	sfrp2 mouse	Unknown	22.7867																												6 weeks versus 8 weeks	The two-tailed P value equals 0.7138
femalewtypeF70496wks	sfrp2 mouse	Unknown	22.1424	22.1565																												By conventional criteria, this difference is considered to be not statistically significant.
femalewtypeF70496wks	sfrp2 mouse	Unknown	22.1768
femalewtypeF70496wks	sfrp2 mouse	Unknown	22.1502
femalewtypeF704106wks	sfrp2 mouse	Unknown	32.0087
femalewtypeF704106wks	sfrp2 mouse	Unknown	31.7422
femalewtypeF704106wks	sfrp2 mouse	Unknown	Undetermined
								Ct control 8 wks-Ct sample
femalewtypeF602138wks	sfrp2 mouse	Unknown	23.3203	23.487	22.6523		-1.41033	0
femalewtypeF602138wks	sfrp2 mouse	Unknown	23.4892
femalewtypeF602138wks	sfrp2 mouse	Unknown	23.6515
femalewtypeF602148wks	sfrp2 mouse	Unknown	32.8166	22.528
femalewtypeF602148wks	sfrp2 mouse	Unknown	22.2644
femalewtypeF602148wks	sfrp2 mouse	Unknown	22.7917
femalewtypeF04338wks	sfrp2 mouse	Unknown	22.2031	22.2045
femalewtypeF04338wks	sfrp2 mouse	Unknown	22.1874
femalewtypeF04338wks	sfrp2 mouse	Unknown	22.223
femalewtypeF70468wks	sfrp2 mouse	Unknown	22.2058	22.3895
femalewtypeF70468wks	sfrp2 mouse	Unknown	22.1675
femalewtypeF70468wks	sfrp2 mouse	Unknown	22.7952
femalehomokoF2518wks	sfrp2 mouse	Unknown	24.1434	24.2005	24.2005			-1.54819
femalehomokoF2518wks	sfrp2 mouse	Unknown	24.1976
femalehomokoF2518wks	sfrp2 mouse	Unknown	24.2603
E23	sfrp2 mouse	NTC	Undetermined
E24	sfrp2 mouse	NTC	Undetermined
F23	sfrp2 mouse	NTC	Undetermined
F24	sfrp2 mouse	NTC	Undetermined
G23	sfrp2 mouse	NTC	Undetermined
G24	sfrp2 mouse	NTC	Undetermined
Bactin			Ct	Ct mean	Ct mean	Ct dev std	Ct control 3 wks-Ct sample
femalewtypeF02983wks	Bactin_mouse	Unknown	17.1309	17.14	16.7715		0
femalewtypeF02983wks	Bactin_mouse	Unknown	17.0558
femalewtypeF02983wks	Bactin_mouse	Unknown	17.2331
femalewtypeF021003wks	Bactin_mouse	Unknown	17.1869	17.2278
femalewtypeF021003wks	Bactin_mouse	Unknown	17.2323
femalewtypeF021003wks	Bactin_mouse	Unknown	17.2642
femalewtypeF031273wks	Bactin_mouse	Unknown	16.1932	16.2403
femalewtypeF031273wks	Bactin_mouse	Unknown	16.4418
femalewtypeF031273wks	Bactin_mouse	Unknown	16.0858
femalewtypeF031283wks	Bactin_mouse	Unknown	16.227	16.4778
femalewtypeF031283wks	Bactin_mouse	Unknown	16.6456
femalewtypeF031283wks	Bactin_mouse	Unknown	16.5608
femalewtypeF02996wks	Bactin_mouse	Unknown	16.9136	16.843	16.9732		-0.201743
femalewtypeF02996wks	Bactin_mouse	Unknown	16.8639
femalewtypeF02996wks	Bactin_mouse	Unknown	16.7514
femalewtypeF021016wks	Bactin_mouse	Unknown	17.2793	17.2516
femalewtypeF021016wks	Bactin_mouse	Unknown			27.0197
femalewtypeF021016wks	Bactin_mouse	Unknown	17.2239
femalewtypeF70496wks	Bactin_mouse	Unknown	26.5675	16.6619
femalewtypeF70496wks	Bactin_mouse	Unknown	16.5526
femalewtypeF70496wks	Bactin_mouse	Unknown	16.7712
femalewtypeF704106wks	Bactin_mouse	Unknown	29.5859	17.1364
femalewtypeF704106wks	Bactin_mouse	Unknown	17.1247
femalewtypeF704106wks	Bactin_mouse	Unknown	17.1481
								Ct control 8 wks-Ct sample
femalewtypeF602138wks	Bactin_mouse	Unknown	17.3781	17.4122	17.3209		-0.549444	0
femalewtypeF602138wks	Bactin_mouse	Unknown	17.4901
femalewtypeF602138wks	Bactin_mouse	Unknown	17.3686
femalewtypeF602148wks	Bactin_mouse	Unknown	17.3068	17.3218
femalewtypeF602148wks	Bactin_mouse	Unknown	17.2392
femalewtypeF602148wks	Bactin_mouse	Unknown	17.4194
femalewtypeF04338wks	Bactin_mouse	Unknown	17.3773	17.2907
femalewtypeF04338wks	Bactin_mouse	Unknown	17.1143
femalewtypeF04338wks	Bactin_mouse	Unknown	17.3805
femalewtypeF70468wks	Bactin_mouse	Unknown	17.4163	17.2588
femalewtypeF70468wks	Bactin_mouse	Unknown	17.2916
femalewtypeF70468wks	Bactin_mouse	Unknown	17.0686
femalehomokoF2518wks	Bactin_mouse	Unknown	18.9477	18.8754	18.8754			-1.55449
femalehomokoF2518wks	Bactin_mouse	Unknown	18.8458
femalehomokoF2518wks	Bactin_mouse	Unknown	18.8327
I23	Bactin_mouse	NTC	Undetermined
I24	Bactin_mouse	NTC	Undetermined
J23	Bactin_mouse	NTC	Undetermined
J24	Bactin_mouse	NTC	Undetermined
K23	Bactin_mouse	NTC	Undetermined
K24	Bactin_mouse	NTC	Undetermined
GAPDH4			Ct	Ct mean	Ct mean	Ct dev std	Ct control 3 wks-Ct sample
femalewtypeF02983wks	GAPDH sybr	Unknown	19.051	18.8543	19.0848		0
femalewtypeF02983wks	GAPDH sybr	Unknown	18.8862
femalewtypeF02983wks	GAPDH sybr	Unknown	18.6257
femalewtypeF021003wks	GAPDH sybr	Unknown	19.4513	19.4328
femalewtypeF021003wks	GAPDH sybr	Unknown	19.4736
femalewtypeF021003wks	GAPDH sybr	Unknown	19.3734
femalewtypeF031273wks	GAPDH sybr	Unknown	18.502	18.5656
femalewtypeF031273wks	GAPDH sybr	Unknown	18.6158
femalewtypeF031273wks	GAPDH sybr	Unknown	18.579
femalewtypeF031283wks	GAPDH sybr	Unknown	19.5067	19.4866
femalewtypeF031283wks	GAPDH sybr	Unknown	19.3381
femalewtypeF031283wks	GAPDH sybr	Unknown	19.6151
femalewtypeF02996wks	GAPDH sybr	Unknown	18.4993	18.5457	19.3562		-0.271412
femalewtypeF02996wks	GAPDH sybr	Unknown	18.5511
femalewtypeF02996wks	GAPDH sybr	Unknown	18.5866
femalewtypeF021016wks	GAPDH sybr	Unknown	19.7197	19.7199
femalewtypeF021016wks	GAPDH sybr	Unknown	19.6491
femalewtypeF021016wks	GAPDH sybr	Unknown	19.7908
femalewtypeF70496wks	GAPDH sybr	Unknown	19.1053	19.2215
femalewtypeF70496wks	GAPDH sybr	Unknown	19.3087
femalewtypeF70496wks	GAPDH sybr	Unknown	19.2504
femalewtypeF704106wks	GAPDH sybr	Unknown	19.9052	19.938
femalewtypeF704106wks	GAPDH sybr	Unknown	19.9687
femalewtypeF704106wks	GAPDH sybr	Unknown	19.94
								Ct control 8 wks-Ct sample
femalewtypeF602138wks	GAPDH sybr	Unknown	19.0027	19.0159	19.536		-0.451175	0
femalewtypeF602138wks	GAPDH sybr	Unknown	19.1223
femalewtypeF602138wks	GAPDH sybr	Unknown	18.9227
femalewtypeF602148wks	GAPDH sybr	Unknown	20.0244	20.0846
femalewtypeF602148wks	GAPDH sybr	Unknown	20.1039
femalewtypeF602148wks	GAPDH sybr	Unknown	20.1255
femalewtypeF04338wks	GAPDH sybr	Unknown	37.3113	19.014
femalewtypeF04338wks	GAPDH sybr	Unknown	17.977
femalewtypeF04338wks	GAPDH sybr	Unknown	20.051
femalewtypeF70468wks	GAPDH sybr	Unknown	20.1622	20.0295
femalewtypeF70468wks	GAPDH sybr	Unknown	19.88
femalewtypeF70468wks	GAPDH sybr	Unknown	20.0463
femalehomokoF2518wks	GAPDH sybr	Unknown	21.4868	21.3362	21.3362			-1.80024
femalehomokoF2518wks	GAPDH sybr	Unknown	21.2871
femalehomokoF2518wks	GAPDH sybr	Unknown	21.2349
N23	GAPDH sybr	NTC	Undetermined
N24	GAPDH sybr	NTC	Undetermined
O23	GAPDH sybr	NTC	Undetermined
O24	GAPDH sybr	NTC	Undetermined
P23	GAPDH sybr	NTC	Undetermined
P24	GAPDH sybr	NTC	Undetermined
