# Supplementary material for: Sfrp3 modulates stromal–epithelial crosstalk during mammary gland development by regulating Wnt levels
Source: Nat Commun. 2019 Jun 6;10:2481. doi: 10.1038/s41467-019-10509-1 (PMC6554275; doi:10.1038/s41467-019-10509-1)
Supplement: Supplementary file 8 — Source Data [file 41467_2019_10509_MOESM8_ESM.zip › Source data/Fig7f/Fig. 7f.xlsx]

## Sheet: TamaraTumorFree data
Genotype	Treatment	time(days)	status	status
MMTVneu+/-Sfrp3+/-	1	429	1	tumor
MMTVneu+/-Sfrp3+/-	1	402	1	tumor
MMTVneu+/-Sfrp3+/-	1	405	1	tumor
MMTVneu+/-Sfrp3+/-	1	372	1	tumor
MMTVneu+/-Sfrp3+/-	1	301	1	tumor
MMTVneu+/-Sfrp3+/-	1	302	1	tumor
MMTVneu+/-Sfrp3+/-	1	443	0	No Tumor
MMTVneu+/-Sfrp3+/-	1	411	0	No Tumor
MMTVneu+/-Sfrp3+/-	1	411	0	No Tumor
MMTVneu+/-Sfrp3+/-	1	330	0	No Tumor
MMTVneu+/-Sfrp3+/-	1	323	0	No Tumor
MMTVneu+/-Sfrp3+/-	1	323	0	No Tumor
MMTVneu+/-Sfrp3+/-	1	321	0	No Tumor
MMTVneu+/-Sfrp3+/-	1	321	0	No Tumor
MMTVneu+/-Sfrp3+/-	1	321	0	No Tumor
MMTVneu+/-Sfrp3+/-	1	321	0	No Tumor
MMTVneu+/-Sfrp3-/-	2	338	1	tumor
MMTVneu+/-Sfrp3-/-	2	351	1	tumor
MMTVneu+/-Sfrp3-/-	2	344	1	tumor
MMTVneu+/-Sfrp3-/-	2	364	1	tumor
MMTVneu+/-Sfrp3-/-	2	298	1	tumor
MMTVneu+/-Sfrp3-/-	2	270	1	tumor
MMTVneu+/-Sfrp3-/-	2	347	1	tumor
MMTVneu+/-Sfrp3-/-	2	341	1	tumor
MMTVneu+/-Sfrp3-/-	2	301	1	tumor
MMTVneu+/-Sfrp3-/-	2	253	1	tumor
MMTVneu+/-Sfrp3-/-	2	387	0	No Tumor
MMTVneu+/-Sfrp3-/-	2	380	0	No Tumor
MMTVneu+/-Sfrp3-/-	2	380	0	No Tumor
MMTVneu+/-Sfrp3-/-	2	321	0	No Tumor
