# Supplementary material for: Sfrp3 modulates stromal–epithelial crosstalk during mammary gland development by regulating Wnt levels
Source: Nat Commun. 2019 Jun 6;10:2481. doi: 10.1038/s41467-019-10509-1 (PMC6554275; doi:10.1038/s41467-019-10509-1)
Supplement: Supplementary file 8 — Source Data [file 41467_2019_10509_MOESM8_ESM.zip › Source data/Fig1e/Fig1e_raw .xlsx]

## Sheet: Hoja1
Quantification of mammary branching points
The quantification of branching points is made at 10 weeks of age in 2 mice wtype and 4 mice homoko
Whole mount carmine stained mammary gland right pair #4
Wtype females 10 weeks						Homo ko females 10 weeks
			mean	std dev					mean	std dev
average number branch nodes /3 fields	F1#6	24.7	26.85	3.04056		average number branch nodes /3 fields	F1#31	61.3	75.575	10.4075
	F1#30	29					F1#32	80.7
							F1#35	75
							F2#1	85.3
Branch node	mean	std dev
Wtype females 10 weeks	26.85	3.04056
Homo ko females 10 weeks	75.575	10.4075
The two-tailed P value equals 0.0035
By conventional criteria, this difference is considered to be very statistically significant.
Mammary branching points along development
		6 weeks average	8weeks average	10 weeks average
	wildtype	25.42	11.1667	26.85
	homo knock out	30.28	44.5667	75.575
		std deviation
6 weeks	wildtype	15.8974
	homo knock out	19.5605
		std deviation
8 weeks	wildtype	4.3148
	homo knock out	16.6488
		std deviation
10 weeks	wildtype	3.04056
	homo knock out	10.4075
