# Supplementary material for: Sfrp3 modulates stromal–epithelial crosstalk during mammary gland development by regulating Wnt levels
Source: Nat Commun. 2019 Jun 6;10:2481. doi: 10.1038/s41467-019-10509-1 (PMC6554275; doi:10.1038/s41467-019-10509-1)
Supplement: Supplementary file 8 — Source Data [file 41467_2019_10509_MOESM8_ESM.zip › Source data/Fig1b/Fig1b_raw.xlsx]

## Sheet: Hoja1
	NORMALIZADOR GAPDH
	Placas días 5 y 10 de mayo					Placas días 5 y 10 de mayo					Placas días 5 y 10 de mayo						Placas días 5 y 10 de mayo
	FRZB CRD/GAPDH	average				FRZB CRD/GAPDH	average				FRZB CRD/GAPDH	average					FRZB CRD/GAPDH	average
	stromawtype8weeks	1				stromawtype3weeks	1				stromawtype3weeks	1					stromawtype8weeks	1
	wholemglandwtype8weeks	1.16614				wholemglandwtype3weeks	1.50922				wholemglandwtype3weeks	1.50922					wholemglandwtype8weeks	1.48046							Placa 100517	FRZB CRD/GAPDH
											stromawtype8weeks	0.75419					fibroblastswtype	2.60038							wholemglandwtype3weeks	1
											wholemglandwtype8weeks	0.861877					fibroblastshomo	0.00105799							wholemglandwtype8weeks	0.684842
	Placas días 24 y 25 de mayo					Placas días 24 y 25 de mayo					Placas días 24 y 25 de mayo						Placas días 24 y 25 de mayo								Placa 240517	FRZB CRD/GAPDH
	FRZB CRD/GAPDH	average				FRZB CRD/GAPDH	average				FRZB CRD/GAPDH	average					FRZB CRD/GAPDH	average							wholemglandwtype3weeks	1
	stromawtype8weeks	1				stromawtype3weeks	1				stromawtype3weeks	1					stromawtype8weeks	1							wholemglandwtype8weeks	0.648162
	wholemglandwtype8weeks	1.43225				wholemglandwtype3weeks	1.38048				wholemglandwtype3weeks	1.38048					wholemglandwtype8weeks	1.43225
											stromawtype8weeks	0.650402					fibroblastswtype	2.56273							Placa 250517	FRZB CRD/GAPDH
											wholemglandwtype8weeks	0.93182					fibroblastshomo	0.0012815							wholemglandwtype3weeks	1
																									wholemglandwtype8weeks	0.701027
	FRZB CRD/GAPDH	average	dev std			FRZB CRD/GAPDH	average	dev std			FRZB CRD/GAPDH	average	dev std				FRZB CRD/GAPDH	average	dev std
	Stromawtype8weeks	1	0			Stromawtype3weeks	1	0			Stromawtype3weeks	1	0				Stromawtype8weeks	1	0
	Wholemglandwtype8weeks	1.29919	0.188165			Wholemglandwtype3weeks	1.44485	0.0910286			Wholemglandwtype3weeks	1.44485	0.0910286				Wholemglandwtype8weeks	1.45635	0.0340896						FRZB CRD/GAPDH	average	dev std
											Stromawtype8weeks	0.702296	0.0733888				Fibroblastswtype	2.58155	0.0266235						wholemglandwtype3weeks	1	0
											Wholemglandwtype8weeks	0.896848	0.0494572				Fibroblastshomo	0.00116975	0.00015804						wholemglandwtype8weeks	0.67801	0.0270865
											FRZB CRD/GAPDH	average	dev std			The two-tailed P value equals 0.0002
											Stromawtype3weeks	1	0			By conventional criteria, this difference is considered to be extremely statistically significant.
											Stromawtype8weeks	0.702296	0.0733888
