# Supplementary material for: Sfrp3 modulates stromal–epithelial crosstalk during mammary gland development by regulating Wnt levels
Source: Nat Commun. 2019 Jun 6;10:2481. doi: 10.1038/s41467-019-10509-1 (PMC6554275; doi:10.1038/s41467-019-10509-1)
Supplement: Supplementary file 8 — Source Data [file 41467_2019_10509_MOESM8_ESM.zip › Source data/FigS2f/SupplementaryFig.2f_raw.xls]

## Sheet: sample file_description
file name	ROI number	x-coordinate of ROI centre	y-coordinate of ROI centre	ROI surface area	average fibril orientation	anisotropy	coordinates of ROI vertices
contr1.png	1	797.76	170.21	1309	34.74	0.0551	795	148	783	153	778	161	778	177	790	187	806	192	816	188	818	176	813	162	804	149
contr1.png	2	754.53	168.82	2122	36.66	0.0652	776	155	750	138	735	144	729	163	733	175	742	188	765	203	777	187	776	167
contr1.png	3	716.32	134.65	3001	37.86	0.0374	729	102	693	107	690	130	695	152	696	162	704	177	727	168	728	155	736	143	745	135	749	127	747	115
FemaleHomo4_CampoClaro9.tif	26	178.77	187.17	5757.00	-85.69	0.3214	161.00	121.00	142.00	258.00	143.00	262.00	234.00	177.00
FemaleHomo4_CampoClaro9.tif	39	344.88	296.18	212059.00	-83.04	0.2181	116.00	21.00	118.00	25.00	120.00	24.00	204.00	593.00	206.00	594.00	556.00	583.00	554.00	584.00	503.00	2.00	500.00	5.00
FemaleHomoF0414_CampoClaro1.tif	40	318.43	267.22	98160.00	-81.50	0.3132	131.00	9.00	350.00	581.00	351.00	581.00	477.00	556.00	479.00	558.00	343.00	5.00
FemaleHomo4_CampoClaro9.tif	41	206.76	342.92	47167.00	-81.39	0.3580	116.00	116.00	210.00	104.00	302.00	555.00	303.00	559.00	194.00	571.00
FemaleHomoF0414_CampoClaro1.tif	42	245.75	226.11	2688.00	-70.63	0.4655	251.00	184.00	214.00	202.00	247.00	270.00	274.00	255.00
FemaleHomoF0414_CampoClaro1.tif	43	254.35	277.22	22146.00	-80.11	0.4266	162.00	98.00	225.00	80.00	344.00	496.00	314.00	518.00
FemaleHomo4_CampoClaro9.tif	44	356.21	287.04	202841.00	82.60	0.2508	166.00	17.00	147.00	528.00	148.00	531.00	561.00	542.00	557.00	49.00
FemaleHomoF0414_CampoClaro1.tif	45	327.75	270.10	101811.00	84.23	0.3309	212.00	7.00	434.00	8.00	399.00	590.00	265.00	570.00
Homo#4CampoClaro2_20x.tif	46	289.61	268.58	125592.00	82.53	0.2405	149.00	18.00	409.00	17.00	414.00	542.00	183.00	518.00
WT#1CampoClaro6_20x.tif	47	415.66	299.45	103297.00	67.15	0.1059	361.00	4.00	523.00	12.00	491.00	588.00	289.00	550.00
FemaleHomo4_CampoClaro9-1.tif	48	350.00	290.80	209899.00	82.30	0.2488	171.00	11.00	564.00	37.00	522.00	587.00	135.00	529.00
FemaleHomo4_CampoClaro10.tif	49	443.77	309.13	134014.00	79.34	0.2013	312.00	9.00	505.00	8.00	615.00	588.00	332.00	562.00
FemaleHomo4_CampoClaro10.tif	50	432.07	120.80	33086.00	78.66	0.3267	344.00	18.00	492.00	17.00	537.00	215.00	354.00	219.00
FemaleHomo4_CampoClaro10.tif	51	449.72	532.24	10203.00	86.52	0.2122	380.00	474.00	521.00	506.00	486.00	593.00	411.00	575.00
FemalewtypeF0385_CampoClaro1.tif	52	388.77	286.03	157517.00	-82.96	0.1268	223.00	12.00	539.00	15.00	514.00	587.00	508.00	588.00	281.00	587.00
FemalewtypeF0385_CampoClaro10.tif	53	274.00	236.57	70481.00	73.47	0.2568	198.00	8.00	389.00	8.00	276.00	576.00	211.00	519.00
FemalewtypeF0385_CampoClaro11.tif	54	321.30	274.15	55159.00	73.53	0.2640	286.00	9.00	397.00	12.00	399.00	14.00	340.00	570.00	338.00	572.00	255.00	553.00
FemalewtypeF0386_CampoClaro8.tif	55	407.59	293.85	106104.00	76.50	0.1934	329.00	8.00	521.00	8.00	475.00	595.00	303.00	585.00
FemaleHomoF0414_CampoClaro3.tif	56	446.67	325.34	40324.00	75.53	0.1802	361.00	204.00	531.00	216.00	532.00	220.00	541.00	434.00	358.00	442.00
FemaleHomoF0414_CampoClaro3.tif	57	408.45	340.13	39831.00	14.02	0.1758	318.00	231.00	510.00	237.00	492.00	451.00	314.00	447.00
FemaleHomoF0414_CampoClaro9.tif	58	363.43	257.37	159092.00	83.04	0.2495	187.00	12.00	518.00	27.00	520.00	32.00	543.00	503.00	203.00	484.00
FemaleHomoF0414_CampoClaro9.tif	59	262.32	220.65	56186.00	79.14	0.3802	180.00	35.00	337.00	32.00	334.00	418.00	198.00	416.00
FemaleHomoF0414_CampoClaro9.tif	60	540.64	212.67	28697.00	86.39	0.3045	473.00	51.00	580.00	61.00	588.00	405.00	527.00	397.00
FemalewtypeF0392_CampoClaro5.tif	61	497.19	285.24	42226.00	-68.23	0.1575	459.00	70.00	544.00	73.00	556.00	474.00	431.00	473.00
FemalewtypeF0385_CampoClaro1.tif	52	388.77	286.03	157517.00	-82.96	0.1268	223.00	12.00	539.00	15.00	514.00	587.00	508.00	588.00	281.00	587.00
FemalewtypeF0385_CampoClaro2.tif	62	418.19	268.55	73490.00	81.55	0.161	313.00	29.00	450.00	26.00	456.00	26.00	535.00	500.00	370.00	493.00	364.00	493.00
FemalewtypeF0385_CampoClaro3.tif	65	356.28	279.17	136680.00	75.78	0.147	221.00	4.00	497.00	10.00	453.00	583.00	257.00	582.00	254.00	581.00
FemalewtypeF0385_CampoClaro4.tif	66	384.90	288.47	206952.00	75.10	0.0623	205.00	2.00	575.00	6.00	555.00	579.00	555.00	581.00	207.00	575.00	204.00	577.00
FemalewtypeF0385_CampoClaro5.tif	67	479.79	265.05	47149.00	-77.43	0.2115	439.00	7.00	517.00	8.00	521.00	8.00	533.00	529.00	423.00	467.00
FemalewtypeF0385_CampoClaro7.tif	68	358.10	330.44	112561.00	-85.37	0.1891	275.00	25.00	423.00	32.00	422.00	35.00	497.00	578.00	498.00	581.00	236.00	580.00	236.00	579.00
FemalewtypeF0385_CampoClaro8.tif	69	370.46	212.38	35519.00	80.78	0.246	317.00	29.00	408.00	37.00	436.00	375.00	321.00	381.00
FemalewtypeF0385_CampoClaro9.tif	70	371.68	224.43	97152.00	71.64	0.0612	269.00	7.00	491.00	7.00	481.00	419.00	253.00	461.00
FemalewtypeF0385_CampoClaro10.tif	71	274.25	240.05	66994.00	73.41	0.2604	205.00	3.00	373.00	4.00	297.00	539.00	214.00	534.00
FemalewtypeF0385_CampoClaro11.tif	72	315.84	314.73	51812.00	79.41	0.2725	267.00	44.00	359.00	44.00	370.00	577.00	267.00	574.00
					average female wtype F0385	0.17378
FemalewtypeF0386_CampoClaro1.tif	73	444.60	366.16	71848.00	76.80	0.1898	421.00	55.00	473.00	72.00	538.00	406.00	523.00	559.00	506.00	593.00	333.00	585.00	385.00	332.00	403.00	51.00
FemalewtypeF0386_CampoClaro2.tif	74	418.53	287.41	71223.00	78.40	0.1497	354.00	19.00	492.00	37.00	489.00	336.00	464.00	581.00	348.00	535.00
FemalewtypeF0386_CampoClaro3.tif	75	313.74	290.19	106085.00	73.27	0.1449	220.00	8.00	365.00	13.00	422.00	69.00	395.00	585.00	218.00	564.00
FemalewtypeF0386_CampoClaro4.tif	76	409.74	266.73	54893.00	74.61	0.1887	375.00	34.00	466.00	47.00	478.00	192.00	474.00	415.00	468.00	427.00	415.00	509.00	354.00	477.00	347.00	393.00	334.00	251.00
FemalewtypeF0386_CampoClaro5.tif	1	287.58	294.56	147826.00	81.51	0.115	319.00	10.00	206.00	141.00	4.00	283.00	8.00	385.00	166.00	344.00	186.00	389.00	300.00	582.00	353.00	597.00	434.00	586.00	461.00	544.00	460.00	543.00	466.00	467.00	407.00	382.00	382.00	320.00	376.00	287.00	406.00	213.00	455.00	147.00	459.00	105.00	460.00	86.00	487.00	13.00
FemalewtypeF0386_CampoClaro6.tif	77	371.49	252.59	51534.00	66.13	0.112	349.00	37.00	411.00	49.00	453.00	244.00	455.00	384.00	376.00	438.00	323.00	428.00	273.00	287.00
FemalewtypeF0386_CampoClaro7.tif	2	391.35	284.14	64193.00	-47.73	0.0564	257.00	169.00	246.00	225.00	248.00	316.00	246.00	316.00	197.00	321.00	187.00	349.00	235.00	366.00	311.00	386.00	374.00	392.00	463.00	378.00	555.00	344.00	602.00	326.00	606.00	310.00	594.00	272.00	530.00	226.00	460.00	198.00	365.00	170.00	298.00	156.00
FemalewtypeF0386_CampoClaro8.tif	3	387.19	276.72	127829.00	-55.62	0.1448	13.00	49.00	29.00	82.00	123.00	160.00	201.00	261.00	305.00	313.00	393.00	367.00	470.00	443.00	527.00	496.00	698.00	576.00	760.00	519.00	725.00	466.00	666.00	427.00	620.00	377.00	525.00	268.00	393.00	158.00	287.00	100.00	170.00	1.00
FemalewtypeF0386_CampoClaro9.tif	4	399.72	238.26	57138.00	-63.00	0.0792	247.00	140.00	215.00	188.00	213.00	191.00	221.00	230.00	237.00	255.00	254.00	282.00	384.00	307.00	404.00	327.00	556.00	366.00	584.00	350.00	592.00	320.00	578.00	261.00	495.00	192.00	469.00	183.00	453.00	163.00	410.00	141.00	360.00	117.00	296.00	122.00	256.00	128.00
FemalewtypeF0386_CampoClaro10.tif	5	370.49	282.23	46916.00	56.69	0.0623	374.00	213.00	305.00	228.00	262.00	252.00	184.00	307.00	168.00	348.00	182.00	369.00	216.00	385.00	290.00	379.00	419.00	331.00	479.00	306.00	516.00	316.00	543.00	298.00	549.00	273.00	552.00	231.00	537.00	189.00	528.00	172.00	491.00	179.00	463.00	173.00	431.00	189.00	412.00	202.00	399.00	216.00
FemalewtypeF0386_CampoClaro11.tif	6	391.23	304.20	234094.00	26.96	0.0941	4.00	248.00	41.00	236.00	92.00	231.00	148.00	205.00	186.00	181.00	250.00	176.00	281.00	191.00	324.00	175.00	351.00	156.00	384.00	152.00	418.00	145.00	498.00	119.00	525.00	119.00	552.00	103.00	579.00	113.00	611.00	99.00	641.00	106.00	669.00	109.00	699.00	100.00	756.00	90.00	792.00	101.00	793.00
					average female wtype F0386	0.121536
FemalewtypeF0392_CampoClaro1.tif	7	446.72	245.17	107014.00	45.36	0.1072	582.00	99.00	530.00	104.00	491.00	115.00	456.00	119.00	430.00	137.00	399.00	137.00	361.00	161.00	333.00	164.00	300.00	191.00	257.00	217.00	242.00	234.00	221.00	243.00	204.00	247.00	179.00	282.00	150.00	284.00	132.00	300.00	126.00	330.00	137.00	368.00	158.00	384.00	187.00	375.00	214.00	365.00	225.00
FemalewtypeF0392_CampoClaro2.tif	8	396.70	294.84	289352.00	-19.84	0.0338	3.00	17.00	7.00	21.00	18.00	18.00	37.00	19.00	42.00	38.00	77.00	34.00	117.00	42.00	200.00	61.00	267.00	72.00	294.00	83.00	337.00	83.00	364.00	104.00	420.00	112.00	448.00	120.00	509.00	136.00	596.00	155.00	634.00	165.00	653.00	161.00	694.00	192.00	711.00	214.00	771.00	219.00	794.00
FemalewtypeF0392_CampoClaro4.tif	9	386.43	272.47	81612.00	-67.42	0.2222	135.00	38.00	160.00	27.00	178.00	66.00	211.00	91.00	240.00	83.00	250.00	32.00	300.00	20.00	315.00	26.00	328.00	74.00	350.00	92.00	380.00	135.00	405.00	170.00	424.00	204.00	449.00	228.00	483.00	271.00	535.00	360.00	559.00	396.00	613.00	465.00	516.00	548.00	469.00	474.00	447.00	462.00	424.00
FemalewtypeF0392_CampoClaro5.tif	10	500.87	313.62	72627.00	69.30	0.1652	701.00	65.00	656.00	102.00	616.00	125.00	589.00	165.00	564.00	172.00	531.00	214.00	494.00	227.00	475.00	240.00	443.00	225.00	423.00	250.00	389.00	241.00	370.00	257.00	369.00	299.00	376.00	353.00	357.00	380.00	360.00	412.00	333.00	432.00	315.00	457.00	327.00	537.00	342.00	542.00	387.00	531.00	436.00
FemalewtypeF0392_CampoClaro6.tif	11	242.04	298.05	60201.00	-70.88	0.2196	74.00	26.00	97.00	21.00	107.00	5.00	138.00	41.00	163.00	79.00	197.00	119.00	229.00	160.00	258.00	202.00	293.00	261.00	304.00	297.00	326.00	340.00	343.00	365.00	348.00	413.00	389.00	457.00	416.00	497.00	414.00	551.00	387.00	578.00	361.00	556.00	324.00	539.00	308.00	496.00	274.00	449.00	251.00
FemalewtypeF0392_CampoClaro7.tif	12	420.32	288.71	119725.00	-82.52	0.1326	259.00	2.00	421.00	2.00	436.00	21.00	450.00	45.00	460.00	72.00	501.00	117.00	524.00	123.00	533.00	170.00	533.00	243.00	549.00	261.00	539.00	276.00	545.00	324.00	548.00	367.00	568.00	433.00	546.00	462.00	536.00	482.00	554.00	529.00	560.00	593.00	439.00	597.00	419.00	551.00	410.00	519.00	374.00
FemalewtypeF0392_CampoClaro9.tif	13	391.84	273.25	122502.00	-49.12	0.0231	211.00	71.00	230.00	117.00	232.00	182.00	294.00	183.00	324.00	187.00	261.00	213.00	220.00	234.00	190.00	221.00	170.00	247.00	163.00	279.00	153.00	310.00	131.00	313.00	140.00	328.00	177.00	331.00	205.00	377.00	248.00	418.00	311.00	430.00	348.00	418.00	384.00	410.00	429.00	425.00	490.00	427.00	548.00
FemalewtypeF0392_CampoClaro10.tif	15	424.12	327.51	98095.00	45.38	0.1335	620.00	185.00	582.00	177.00	514.00	188.00	438.00	208.00	373.00	234.00	329.00	251.00	308.00	269.00	266.00	297.00	231.00	321.00	178.00	355.00	141.00	379.00	131.00	423.00	126.00	451.00	192.00	449.00	203.00	490.00	251.00	467.00	296.00	456.00	368.00	446.00	411.00	436.00	472.00	418.00	535.00	410.00	559.00
FemalewtypeF0392_CampoClaro11.tif	16	432.97	366.57	78584.00	72.47	0.0585	555.00	215.00	503.00	226.00	446.00	252.00	402.00	284.00	348.00	279.00	319.00	303.00	320.00	343.00	278.00	380.00	248.00	398.00	197.00	453.00	165.00	490.00	168.00	513.00	222.00	531.00	300.00	507.00	347.00	471.00	385.00	463.00	437.00	458.00	503.00	443.00	559.00	418.00	628.00	376.00	649.00	327.00	654.00
					average female wtype F0392	0.121744
					average 3 females wtype	0.13902
					standard deviation	0.030103
FemaleHomo4_CampoClaro1.tif	17	393.15	275.85	80427.00	-61.17	0.1586	208.00	80.00	190.00	85.00	152.00	95.00	173.00	123.00	184.00	166.00	210.00	190.00	231.00	202.00	250.00	234.00	284.00	270.00	287.00	308.00	320.00	335.00	355.00	366.00	397.00	409.00	428.00	433.00	451.00	432.00	485.00	456.00	531.00	468.00	561.00	498.00	585.00	480.00	615.00	458.00	618.00	441.00	577.00
FemaleHomo4_CampoClaro3.tif	19	385.96	291.58	245973.00	-77.97	0.1973	16.00	5.00	440.00	4.00	490.00	96.00	533.00	137.00	577.00	225.00	617.00	334.00	678.00	466.00	725.00	593.00	348.00	599.00	304.00	498.00	309.00	467.00	274.00	416.00	249.00	420.00	221.00	395.00	218.00	345.00	173.00	296.00	138.00	243.00
FemaleHomo4_CampoClaro4.tif	20	379.89	277.50	123676.00	-67.00	0.1216	26.00	3.00	269.00	3.00	290.00	28.00	302.00	66.00	338.00	85.00	373.00	126.00	397.00	163.00	409.00	195.00	456.00	228.00	479.00	269.00	523.00	326.00	564.00	370.00	617.00	425.00	653.00	469.00	675.00	528.00	688.00	554.00	696.00	595.00	564.00	594.00	540.00	555.00	504.00	529.00	474.00	485.00	465.00
FemaleHomo4_CampoClaro5.tif	27	371.65	279.98	136771.00	52.12	0.1373	707.00	42.00	629.00	50.00	617.00	81.00	581.00	113.00	517.00	110.00	462.00	79.00	497.00	124.00	477.00	146.00	465.00	146.00	430.00	185.00	371.00	215.00	300.00	234.00	191.00	229.00	101.00	242.00	55.00	243.00	4.00	254.00	4.00	283.00	71.00	308.00	104.00	317.00	110.00	361.00	75.00	406.00	42.00
FemaleHomo4_CampoClaro6.tif	21	429.10	291.37	85158.00	-75.96	0.2354	243.00	7.00	350.00	3.00	369.00	75.00	407.00	118.00	427.00	180.00	482.00	257.00	508.00	264.00	539.00	301.00	540.00	334.00	572.00	375.00	618.00	419.00	651.00	432.00	662.00	498.00	630.00	535.00	565.00	493.00	434.00	405.00	467.00	534.00	462.00	574.00	442.00	579.00	414.00	512.00	391.00	460.00	382.00
FemaleHomo4_CampoClaro7.tif	22	413.75	244.19	49928.00	-69.80	0.1109	214.00	68.00	276.00	50.00	308.00	96.00	327.00	110.00	354.00	96.00	401.00	143.00	456.00	194.00	484.00	225.00	535.00	286.00	572.00	354.00	607.00	373.00	588.00	416.00	475.00	427.00	497.00	389.00	478.00	354.00	422.00	344.00	349.00	274.00	324.00	248.00	290.00	207.00	287.00	158.00	249.00	128.00
FemaleHomo4_CampoClaro8.tif	23	329.77	241.98	112176.00	-80.16	0.2271	117.00	10.00	369.00	4.00	393.00	37.00	388.00	82.00	408.00	129.00	386.00	185.00	421.00	195.00	421.00	222.00	436.00	222.00	431.00	250.00	449.00	270.00	479.00	301.00	487.00	373.00	502.00	416.00	505.00	466.00	501.00	543.00	449.00	566.00	390.00	486.00	343.00	422.00	304.00	387.00	237.00	352.00	245.00
FemaleHomo4_CampoClaro9.tif	24	350.44	298.01	238195.00	-83.06	0.2338	68.00	3.00	486.00	4.00	507.00	16.00	513.00	76.00	532.00	126.00	546.00	158.00	546.00	204.00	554.00	247.00	561.00	279.00	558.00	315.00	543.00	305.00	550.00	347.00	571.00	409.00	598.00	500.00	561.00	523.00	559.00	598.00	205.00	598.00	183.00	540.00	175.00	496.00	160.00	442.00	174.00	430.00	160.00
FemaleHomo4_CampoClaro11.tif	26	285.95	262.70	84545.00	-74.98	0.1792	77.00	5.00	212.00	3.00	259.00	38.00	289.00	89.00	308.00	118.00	359.00	120.00	377.00	147.00	311.00	161.00	297.00	175.00	319.00	225.00	355.00	274.00	385.00	326.00	415.00	377.00	455.00	443.00	486.00	481.00	495.00	526.00	471.00	566.00	440.00	563.00	414.00	549.00	401.00	519.00	378.00	507.00	362.00
					average female homoko4	0.177911
FemaleHomo5_CampoClaro1.tif	28	367.83	263.75	278997.00	60.00	0.139	364.00	3.00	320.00	26.00	268.00	85.00	215.00	107.00	171.00	154.00	120.00	183.00	91.00	200.00	108.00	250.00	78.00	283.00	80.00	319.00	29.00	361.00	5.00	376.00	3.00	596.00	76.00	599.00	139.00	594.00	209.00	570.00	256.00	518.00	321.00	506.00	362.00	498.00	431.00	437.00	525.00	356.00	585.00
FemaleHomo5_CampoClaro2.tif	29	339.54	387.67	60265.00	-6.40	0.1574	107.00	313.00	167.00	299.00	256.00	301.00	360.00	325.00	467.00	347.00	529.00	363.00	565.00	363.00	594.00	401.00	621.00	436.00	608.00	452.00	537.00	444.00	513.00	472.00	426.00	464.00	363.00	470.00	309.00	442.00	247.00	448.00	159.00	437.00	122.00	380.00	85.00	362.00
FemaleHomo5_CampoClaro3.tif	30	414.08	318.00	113082.00	85.33	0.2303	500.00	6.00	490.00	81.00	513.00	178.00	512.00	251.00	541.00	308.00	546.00	372.00	541.00	424.00	499.00	490.00	464.00	585.00	291.00	597.00	299.00	496.00	293.00	419.00	296.00	337.00	297.00	310.00	308.00	258.00	339.00	240.00	352.00	173.00	353.00	91.00	344.00	3.00
FemaleHomo5_CampoClaro4.tif	31	436.24	309.97	159171.00	69.33	0.1723	537.00	1.00	665.00	5.00	628.00	64.00	664.00	75.00	703.00	90.00	664.00	140.00	657.00	203.00	637.00	248.00	612.00	294.00	574.00	370.00	530.00	409.00	508.00	448.00	467.00	476.00	456.00	518.00	425.00	540.00	371.00	568.00	354.00	595.00	198.00	596.00	201.00	554.00	148.00	528.00	147.00	476.00	160.00
FemaleHomo5_CampoClaro6.tif	33	344.95	369.41	37404.00	-71.12	0.208	373.00	213.00	307.00	263.00	291.00	272.00	287.00	309.00	251.00	302.00	222.00	300.00	210.00	325.00	239.00	364.00	273.00	399.00	290.00	446.00	299.00	464.00	357.00	490.00	385.00	495.00	426.00	488.00	449.00	483.00	445.00	453.00	442.00	419.00	432.00	375.00	423.00	346.00	396.00	320.00	387.00	299.00	397.00
FemaleHomo5_CampoClaro7.tif	34	378.31	353.37	72557.00	84.43	0.2925	381.00	67.00	424.00	76.00	445.00	145.00	447.00	246.00	463.00	283.00	466.00	372.00	471.00	432.00	446.00	486.00	436.00	576.00	283.00	595.00	298.00	484.00	296.00	417.00	288.00	383.00	305.00	341.00	293.00	289.00	321.00	215.00	315.00	156.00	348.00	145.00	362.00	113.00
FemaleHomo5_CampoClaro8.tif	35	432.67	281.23	101618.00	-78.70	0.1302	324.00	1.00	372.00	35.00	411.00	83.00	447.00	121.00	480.00	146.00	488.00	203.00	527.00	243.00	525.00	297.00	552.00	348.00	590.00	364.00	621.00	394.00	636.00	449.00	625.00	487.00	589.00	529.00	575.00	566.00	545.00	567.00	519.00	587.00	474.00	591.00	458.00	559.00	441.00	546.00	460.00	520.00	462.00
FemaleHomo5_CampoClaro10.tif	37	472.51	315.00	160255.00	67.59	0.1549	592.00	3.00	768.00	4.00	726.00	68.00	682.00	167.00	641.00	228.00	644.00	288.00	601.00	344.00	601.00	411.00	545.00	451.00	509.00	508.00	448.00	573.00	363.00	599.00	213.00	595.00	187.00	538.00	195.00	490.00	213.00	476.00	253.00	468.00	277.00	441.00	278.00	413.00	275.00	381.00	348.00	286.00	381.00
FemaleHomo5_CampoClaro11.tif	38	323.12	282.61	166726.00	64.86	0.1565	410.00	2.00	730.00	1.00	661.00	49.00	629.00	118.00	567.00	167.00	510.00	237.00	490.00	275.00	446.00	305.00	425.00	347.00	364.00	391.00	299.00	470.00	224.00	530.00	154.00	596.00	10.00	597.00	1.00	527.00	8.00	473.00	51.00	416.00	140.00	326.00	181.00	265.00	230.00	226.00	288.00	157.00	351.00
					average female homoko4	0.182344
FemaleHomoF0414_CampoClaro1.tif	39	318.61	281.96	108272.00	-82.23	0.3233	124.00	7.00	356.00	2.00	343.00	37.00	368.00	81.00	372.00	154.00	392.00	226.00	398.00	293.00	436.00	309.00	428.00	368.00	473.00	383.00	453.00	476.00	471.00	553.00	492.00	586.00	349.00	598.00	335.00	546.00	302.00	531.00	288.00	492.00	292.00	459.00	248.00	402.00	250.00	361.00	238.00	305.00	246.00
FemaleHomoF0414_CampoClaro2.tif	40	409.46	247.52	72958.00	-88.41	0.3284	280.00	6.00	471.00	2.00	481.00	98.00	485.00	203.00	482.00	272.00	487.00	324.00	481.00	401.00	471.00	480.00	446.00	519.00	420.00	566.00	406.00	579.00	376.00	569.00	379.00	507.00	386.00	466.00	356.00	429.00	351.00	378.00	350.00	325.00	364.00	319.00	349.00	258.00	337.00	209.00	327.00	173.00	323.00
FemaleHomoF0414_CampoClaro6.tif	45	474.43	321.99	168613.00	-85.47	0.2905	235.00	116.00	243.00	203.00	294.00	300.00	342.00	357.00	326.00	390.00	309.00	381.00	322.00	457.00	374.00	462.00	383.00	502.00	416.00	504.00	442.00	520.00	449.00	591.00	661.00	595.00	677.00	543.00	694.00	455.00	695.00	371.00	669.00	305.00	669.00	281.00	624.00	263.00	588.00	212.00	554.00	147.00	537.00
FemaleHomoF0414_CampoClaro7.tif	46	390.00	294.60	84735.00	77.10	0.2688	388.00	9.00	481.00	11.00	501.00	87.00	511.00	135.00	494.00	203.00	489.00	252.00	485.00	354.00	446.00	438.00	387.00	504.00	357.00	536.00	280.00	593.00	223.00	572.00	268.00	484.00	293.00	403.00	320.00	334.00	312.00	284.00	318.00	231.00	342.00	164.00	365.00	103.00
FemaleHomoF0414_CampoClaro10.tif	48	363.86	259.57	47753.00	82.25	0.2648	339.00	68.00	385.00	70.00	428.00	92.00	440.00	147.00	449.00	246.00	431.00	320.00	437.00	359.00	417.00	394.00	354.00	424.00	297.00	444.00	276.00	417.00	293.00	397.00	298.00	374.00	263.00	330.00	279.00	278.00	303.00	218.00	308.00	162.00	339.00	111.00
FemaleHomoF0414_CampoClaro11.tif	49	389.49	314.03	69776.00	89.60	0.0859	231.00	155.00	292.00	135.00	338.00	145.00	379.00	170.00	410.00	199.00	455.00	227.00	486.00	266.00	529.00	329.00	546.00	387.00	544.00	441.00	528.00	463.00	483.00	519.00	417.00	487.00	366.00	451.00	341.00	411.00	339.00	351.00	319.00	304.00	275.00	290.00	213.00	275.00	199.00	227.00
					average female homokoF0414	0.260283
					average 3 females homoko	0.206846
					standard deviation	0.0463309
					average 3 females wtype	0.13902
					average 3 females homoko	0.206846
					The two-tailed P value equals 0.1006
					By conventional criteria, this difference is considered to be not statistically significant.
[truncated: 67 more columns]
