# Supplementary material for: Sfrp3 modulates stromal–epithelial crosstalk during mammary gland development by regulating Wnt levels
Source: Nat Commun. 2019 Jun 6;10:2481. doi: 10.1038/s41467-019-10509-1 (PMC6554275; doi:10.1038/s41467-019-10509-1)
Supplement: Supplementary file 8 — Source Data [file 41467_2019_10509_MOESM8_ESM.zip › Source data/FigS5c/SupplementaryFig.5c_raw.xlsx]

## Sheet: 190118_Sfrp3prodiestrus_2ndroun
SDS 2.4	Absolute QuantificationResults	1
Filename	190118_Sfrp3prodiestrus_2ndround_analyzed
PlateID
Assay Type	Absolute Quantification
Run DateTime	1/19/18 7:53:12 PM
Operator
ThermalCycleParams
Sample Information
FRZB females +/+ PRO versus other phases of the estral cycle
Females virgin at 10 weeks of age
FRZB
Sample	Detector	Task	Ct	Ct mean	Ct mean	Ct dev std	Ct control - Ct sample					FRZB	Bactin
femalewtypeF1610wks PRO	FRZBCRD	Unknown	28.4798	28.8124	28.5479		0			n=3	averagefemaleswtype10wks PRO	1	1
femalewtypeF1610wks	FRZBCRD	Unknown	28.9312							n=5	averagefemaleswtype10wks OTHER PHASES	0.873755	0.779776
femalewtypeF1610wks	FRZBCRD	Unknown	29.0263
femalewtypeF13010wks PRO	FRZBCRD	Unknown	28.1061	27.9462
femalewtypeF13010wks	FRZBCRD	Unknown	27.821								190118_2nd round	FRZB/Bactin	FRZB/Bactin	190118		average	std dev
femalewtypeF13010wks	FRZBCRD	Unknown	27.9116							n=3	averagefemaleswtype10wks PRO	1	1		averagefemaleswtype10wks PRO	1	0
femalewtypeF3210wks PRO	FRZBCRD	Unknown	28.6009	28.885						n=5	averagefemaleswtype10wks OTHER PHASES	1.12052	1.27873		averagefemaleswtype10wks OTHER PHASES	1.19962	0.111869
femalewtypeF3210wks	FRZBCRD	Unknown	28.8313
femalewtypeF3210wks	FRZBCRD	Unknown	29.2228
															The two-tailed P value is less than 0.0001
femalewtypeF12410wks	FRZBCRD	Unknown	28.2415	28.6467	28.7426		-0.194699								By conventional criteria, this difference is considered to be extremely statistically significant.
femalewtypeF12410wks	FRZBCRD	Unknown	28.8918
femalewtypeF12410wks	FRZBCRD	Unknown	28.8069
femalewtypeF12510wks	FRZBCRD	Unknown	29.8822	29.8763
femalewtypeF12510wks	FRZBCRD	Unknown	29.721
femalewtypeF12510wks	FRZBCRD	Unknown	30.0256
femalewtypeF3110wks	FRZBCRD	Unknown	30.7118	30.4
femalewtypeF3110wks	FRZBCRD	Unknown	29.7995
femalewtypeF3110wks	FRZBCRD	Unknown	30.6886
femalewtypeF3810wks	FRZBCRD	Unknown	28.1179	27.9393
femalewtypeF3810wks	FRZBCRD	Unknown	27.8921
femalewtypeF3810wks	FRZBCRD	Unknown	27.808
femalewtypeF31010wks	FRZBCRD	Unknown	26.8802	26.8505
femalewtypeF31010wks	FRZBCRD	Unknown	26.7052
femalewtypeF31010wks	FRZBCRD	Unknown	26.9662
O1	FRZBCRD	NTC	Undetermined
O2	FRZBCRD	NTC	Undetermined
O3	FRZBCRD	NTC	Undetermined
P1	FRZBCRD	NTC	Undetermined
P2	FRZBCRD	NTC	Undetermined
P3	FRZBCRD	NTC	Undetermined
Bcasein			Ct	Ct mean	Ct mean	Ct dev std	Ct control - Ct sample
femalewtypeF1610wks PRO	Bcasein_mouse	Unknown	31.2686	31.3401	30.827
femalewtypeF1610wks	Bcasein_mouse	Unknown	31.2934
femalewtypeF1610wks	Bcasein_mouse	Unknown	31.4584
femalewtypeF13010wks PRO	Bcasein_mouse	Unknown	29.0982	29.168
femalewtypeF13010wks	Bcasein_mouse	Unknown	28.9934
femalewtypeF13010wks	Bcasein_mouse	Unknown	29.4124
femalewtypeF3210wks PRO	Bcasein_mouse	Unknown	31.8246	31.9729
femalewtypeF3210wks	Bcasein_mouse	Unknown	31.8931
femalewtypeF3210wks	Bcasein_mouse	Unknown	32.201
femalewtypeF12410wks	Bcasein_mouse	Unknown	26.6791	26.734	23.9203
femalewtypeF12410wks	Bcasein_mouse	Unknown	26.8504
femalewtypeF12410wks	Bcasein_mouse	Unknown	26.6724
femalewtypeF12510wks	Bcasein_mouse	Unknown	20.8356	20.9748
femalewtypeF12510wks	Bcasein_mouse	Unknown	20.9301
femalewtypeF12510wks	Bcasein_mouse	Unknown	21.1588
femalewtypeF3110wks	Bcasein_mouse	Unknown	25.8773	25.8127
femalewtypeF3110wks	Bcasein_mouse	Unknown	25.8628
femalewtypeF3110wks	Bcasein_mouse	Unknown	25.6981
femalewtypeF3810wks	Bcasein_mouse	Unknown	23.9638	23.9637
femalewtypeF3810wks	Bcasein_mouse	Unknown	23.9959
femalewtypeF3810wks	Bcasein_mouse	Unknown	23.9314
femalewtypeF31010wks	Bcasein_mouse	Unknown	22.3199	22.1165
femalewtypeF31010wks	Bcasein_mouse	Unknown	22.0411
femalewtypeF31010wks	Bcasein_mouse	Unknown	21.9885
O7	Bcasein_mouse	NTC	Undetermined
O8	Bcasein_mouse	NTC	Undetermined
O9	Bcasein_mouse	NTC	Undetermined
P7	Bcasein_mouse	NTC	Undetermined
P8	Bcasein_mouse	NTC	Undetermined
P9	Bcasein_mouse	NTC	Undetermined
Bactin			Ct	Ct mean	Ct mean	Ct dev std	Ct control - Ct sample
femalewtypeF1610wks PRO	Bactin_mouse	Unknown	16.8879	16.9208	17.2453		0
femalewtypeF1610wks	Bactin_mouse	Unknown	16.9138
femalewtypeF1610wks	Bactin_mouse	Unknown	16.9606
femalewtypeF13010wks PRO	Bactin_mouse	Unknown	16.9719	16.902
femalewtypeF13010wks	Bactin_mouse	Unknown	16.8766
femalewtypeF13010wks	Bactin_mouse	Unknown	16.8575
femalewtypeF3210wks PRO	Bactin_mouse	Unknown	17.5132	17.9131
femalewtypeF3210wks	Bactin_mouse	Unknown	18.2481
femalewtypeF3210wks	Bactin_mouse	Unknown	17.978
femalewtypeF12410wks	Bactin_mouse	Unknown	17.4203	17.2607	17.6042		-0.358869
femalewtypeF12410wks	Bactin_mouse	Unknown	17.3258
femalewtypeF12410wks	Bactin_mouse	Unknown	17.036
femalewtypeF12510wks	Bactin_mouse	Unknown	17.8397	17.8803
femalewtypeF12510wks	Bactin_mouse	Unknown	17.9354
femalewtypeF12510wks	Bactin_mouse	Unknown	17.8657
femalewtypeF3110wks	Bactin_mouse	Unknown	19.4014	19.5275
femalewtypeF3110wks	Bactin_mouse	Unknown	19.4168
femalewtypeF3110wks	Bactin_mouse	Unknown	19.7643
femalewtypeF3810wks	Bactin_mouse	Unknown	17.0201	17.1984
femalewtypeF3810wks	Bactin_mouse	Unknown	17.3232
femalewtypeF3810wks	Bactin_mouse	Unknown	17.2519
femalewtypeF31010wks	Bactin_mouse	Unknown	16.2549	16.154
femalewtypeF31010wks	Bactin_mouse	Unknown	15.9407
femalewtypeF31010wks	Bactin_mouse	Unknown	16.2664
O22	Bactin_mouse	NTC	Undetermined
O23	Bactin_mouse	NTC	Undetermined
O24	Bactin_mouse	NTC	Undetermined
P22	Bactin_mouse	NTC	Undetermined
P23	Bactin_mouse	NTC	Undetermined
P24	Bactin_mouse	NTC	36.9994
GAPDH			Ct	Ct mean	Ct mean	Ct dev std	Ct control - Ct sample
femalewtypeF1610wks PRO	GAPDH sybr	Unknown	18.9474	19.0022	19.1209
femalewtypeF1610wks	GAPDH sybr	Unknown						24.6729
femalewtypeF1610wks	GAPDH sybr	Unknown	19.057
femalewtypeF13010wks PRO	GAPDH sybr	Unknown	19.5792	19.5612
femalewtypeF13010wks	GAPDH sybr	Unknown	19.4113
femalewtypeF13010wks	GAPDH sybr	Unknown	19.6932
femalewtypeF3210wks PRO	GAPDH sybr	Unknown	18.7298	18.7992
femalewtypeF3210wks	GAPDH sybr	Unknown	18.9693
femalewtypeF3210wks	GAPDH sybr	Unknown	18.6985
femalewtypeF12410wks	GAPDH sybr	Unknown	20.8587	20.8933	20.0059
femalewtypeF12410wks	GAPDH sybr	Unknown	20.8614
femalewtypeF12410wks	GAPDH sybr	Unknown	20.9599
femalewtypeF12510wks	GAPDH sybr	Unknown	20.4712	20.3349
femalewtypeF12510wks	GAPDH sybr	Unknown	20.2991
femalewtypeF12510wks	GAPDH sybr	Unknown	20.2343
femalewtypeF3110wks	GAPDH sybr	Unknown	19.8645	19.6935
femalewtypeF3110wks	GAPDH sybr	Unknown	19.6183
femalewtypeF3110wks	GAPDH sybr	Unknown	19.5977
femalewtypeF3810wks	GAPDH sybr	Unknown	19.9072	19.7511
femalewtypeF3810wks	GAPDH sybr	Unknown	19.6374
femalewtypeF3810wks	GAPDH sybr	Unknown	19.7086
femalewtypeF31010wks	GAPDH sybr	Unknown	19.5468	19.3566
femalewtypeF31010wks	GAPDH sybr	Unknown	19.3942
femalewtypeF31010wks	GAPDH sybr	Unknown	19.1287
O14	GAPDH sybr	NTC	Undetermined
O15	GAPDH sybr	NTC	Undetermined
O16	GAPDH sybr	NTC	Undetermined
P14	GAPDH sybr	NTC	Undetermined
P15	GAPDH sybr	NTC	Undetermined
P16	GAPDH sybr	NTC	Undetermined
O17
O18
