# Supplementary material for: Sfrp3 modulates stromal–epithelial crosstalk during mammary gland development by regulating Wnt levels
Source: Nat Commun. 2019 Jun 6;10:2481. doi: 10.1038/s41467-019-10509-1 (PMC6554275; doi:10.1038/s41467-019-10509-1)
Supplement: Supplementary file 8 — Source Data [file 41467_2019_10509_MOESM8_ESM.zip › Source data/Fig3b/Fig3a_raw.xlsx]

## Sheet: Hoja1
Quantification Ki67 positive cells in mglands sections female virgin 8 weeks old
8 weeks old	Image	cells positive for Ki67	total cells		%					%
Female wtype F1#5	#1	4	70		5.71429				Female wtype F1#5	8.14882
	#2	3	89		3.37079				Female wtype F1#7	1.44939
	#3	4	98		4.08163				Female wtype F5#25	7.22676
	#4	34	175		19.4286
				average	8.14882				average	5.60832
									std dev	3.63113
Female wtype F1#7	#1	3	65		4.61538					%
	#2	0	98		0				Female homoko F1#2	75.6288
	#3	2	76		2.63158				Female homoko F4#5	50.035
	#4	0	96		0
	#5	0	106		0				average	62.8319
				average	1.44939				std dev	18.0975
Female wtype F5#25	#1	9	72		12.5
	#2	3	34		8.82353					average	dev std
	#3	4	92		4.34783				wtype	5.60832	3.63113
	#4	4	103		3.8835				homo	62.8319	18.0975
	#5	5	76		6.57895
				average	7.22676				The two-tailed P value equals 0.0103
									By conventional criteria, this difference is considered to be statistically significant.
Female homoko F1#2 right mg	#1	107	148		72.2973
	#2	69	126		54.7619
	#3	39	42		92.8571
	#4	139	193		72.0207
	#5	50	58		86.2069
				average	75.6288
Female homoko F1#2 left mg
Female homoko F4#5	#1	41	135		30.3704
	#2	30	60		50
	#3	60	114		52.6316
	#4	43	94		45.7447
	#5	30	42		71.4286
				average	50.035
