# Supplementary material for: Sfrp3 modulates stromal–epithelial crosstalk during mammary gland development by regulating Wnt levels
Source: Nat Commun. 2019 Jun 6;10:2481. doi: 10.1038/s41467-019-10509-1 (PMC6554275; doi:10.1038/s41467-019-10509-1)
Supplement: Supplementary file 8 — Source Data [file 41467_2019_10509_MOESM8_ESM.zip › Source data/Fig3e/Figure3e_raw.xlsx]

## Sheet: Hoja1
		2018-03-09
			WT			Experiment		FzbKO			Experiment
			1	29/75	38.66	Exp1		1	5/58*	8.62	Exp1
			2	13/40	32.5	Exp1		2	16/61*	26.22	Exp1
			3	14/42	33.33	Exp1		3	8/50*	16	Exp1
			4	12/46*	26.08	Exp1		4	6/50*	20	Exp1
			5	11/37*	29.72	Exp1		5	6/43*	13.95	Exp1
			6	19/60*	31.66	Exp1		6	6/32*	18.75	Exp1
		2018-06-12	1	28/98	28.57	Exp2		1	15/112	13.39	Exp2
			2	18/76	23.7	Exp2		2	18/230	7.82	Exp2
			3	36/104	34.6	Exp2		3	13/88	14.77	Exp2
			4	17/44	38.63	Exp2		4	5 de 98	5.1	Exp2
				promedio	31.745					14.462
				Devest	4.91547				desvest	6.29877
