# Supplementary material for: Sfrp3 modulates stromal–epithelial crosstalk during mammary gland development by regulating Wnt levels
Source: Nat Commun. 2019 Jun 6;10:2481. doi: 10.1038/s41467-019-10509-1 (PMC6554275; doi:10.1038/s41467-019-10509-1)
Supplement: Supplementary file 8 — Source Data [file 41467_2019_10509_MOESM8_ESM.zip › Source data/FigS5/Supplementary Figure5_raw.xlsx]

## Sheet: 080715_panelmgland10weeks_analy
SDS 2.4	Absolute QuantificationResults	1
Filename	080715_panelmgland10weeks_analyzed
PlateID
Assay Type	Absolute Quantification
Run DateTime	2015-08-07 19:30:33
Operator
ThermalCycleParams
Sample Information
FEMALES 10/11 weeks old VIRGIN
mammary gland
Sample	Detector	Task	Ct	Ct mean	Ct mean	Ct dev std	Ct mean control-Ct mean sample	Ct mean females wtype in proestrus	Ct dev std	Ct control-Ct sample		Ct control females pro-Ct sample females pro					sfrp5	Bactin
Sfrp5																mean wtype	1	1
mglandfemale10weekswtypeF017	Sfrp5	Unknown	25.1929	24.9261	26.3975		0									mean homo	0.219192	0.921435
mglandfemale10weekswtypeF017	Sfrp5	Unknown			23.5225
mglandfemale10weekswtypeF017	Sfrp5	Unknown	24.6593					27.4058			only females in proestrus	0					Sfrp5/Bactin
mglandfemale10weekswtypeF16	Sfrp5	Unknown	27.4783	27.3809							27.4783					mean wtype	1
mglandfemale10weekswtypeF16	Sfrp5	Unknown	27.2762								27.2762					mean homo	0.237881
mglandfemale10weekswtypeF16	Sfrp5	Unknown	27.3883								27.3883
mglandfemale10weekswtypeF124	Sfrp5	Unknown	24.5604	24.6708							27.0858
mglandfemale10weekswtypeF124	Sfrp5	Unknown	24.2149								27.5923
mglandfemale10weekswtypeF124	Sfrp5	Unknown	25.2372								27.6137						sfrp5	Bactin
mglandfemale10weekswtypeF125	Sfrp5	Unknown	26.8254	27.2569												mean wtype pro	1	1
mglandfemale10weekswtypeF125	Sfrp5	Unknown	27.8113													mean homo pro	0.443919	0.680346
mglandfemale10weekswtypeF125	Sfrp5	Unknown	27.1339
mglandfemale10weekswtypeF130	Sfrp5	Unknown	27.0858	27.4306													Sfrp5/Bactin
mglandfemale10weekswtypeF130	Sfrp5	Unknown	27.5923													mean wtype pro	1
mglandfemale10weekswtypeF130	Sfrp5	Unknown	27.6137													mean homo pro	0.65249
mglandfemale10weekswtypeF133	Sfrp5	Unknown	26.3237	26.7197
mglandfemale10weekswtypeF133	Sfrp5	Unknown	26.8805
mglandfemale10weekswtypeF133	Sfrp5	Unknown	26.9548
mglandfemale10weekshomokoF13	Sfrp5	Unknown		29.4629	28.5872		-2.18973
mglandfemale10weekshomokoF13	Sfrp5	Unknown	29.4241		27.3333
mglandfemale10weekshomokoF13	Sfrp5	Unknown	29.5018
mglandfemale10weekshomokoF121	Sfrp5	Unknown	27.4124	27.7509
mglandfemale10weekshomokoF121	Sfrp5	Unknown	27.949
mglandfemale10weekshomokoF121	Sfrp5	Unknown	27.8912
mglandfemale10weekshomokoF131	Sfrp5	Unknown	28.0292	27.8923	28.5774						only females in proestrus	-1.17163
mglandfemale10weekshomokoF131	Sfrp5	Unknown	27.8385
mglandfemale10weekshomokoF131	Sfrp5	Unknown	27.8092
mglandfemale10weekshomokoF132	Sfrp5	Unknown	28.2102	28.2913
mglandfemale10weekshomokoF132	Sfrp5	Unknown	28.2317
mglandfemale10weekshomokoF132	Sfrp5	Unknown	28.4321
mglandfemale10weekshomokoF135	Sfrp5	Unknown	28.385	28.2239
mglandfemale10weekshomokoF135	Sfrp5	Unknown			26.8586
mglandfemale10weekshomokoF135	Sfrp5	Unknown	28.0627
mglandfemale10weekshomokoF21	Sfrp5	Unknown	29.5799	29.9021
mglandfemale10weekshomokoF21	Sfrp5	Unknown	29.8274
mglandfemale10weekshomokoF21	Sfrp5	Unknown	30.2989
O1	Sfrp5	NTC	Undetermined
O2	Sfrp5	NTC	Undetermined
O3	Sfrp5	NTC	Undetermined
P1	Sfrp5	NTC	Undetermined
P2	Sfrp5	NTC	Undetermined
P3	Sfrp5	NTC	Undetermined
axin2			Ct	Ct mean	Ct mean	Ct dev std	Ct mean control-Ct mean sample	Ct mean females wtype in proestrus	Ct dev std	Ct control-Ct sample		Ct control females pro-Ct sample females pro					Axin2	Bactin
mglandfemale10weekswtypeF017	axin2_mouse	Unknown	30.0508	30.3018	30.2253		0								n=6	mean wtype	1	1
mglandfemale10weekswtypeF017	axin2_mouse	Unknown	30.224												n=6	mean homo	0.646584	0.921435
mglandfemale10weekswtypeF017	axin2_mouse	Unknown	30.6307
mglandfemale10weekswtypeF16	axin2_mouse	Unknown	30.4039	30.3586				30.4393			only females in proestrus	0
mglandfemale10weekswtypeF16	axin2_mouse	Unknown	30.4214								30.3586			plate 080715			Axin2/Bactin	Axin2/Bactin	plate 260215		average	dev std		The two-tailed P value is less than 0.0001
mglandfemale10weekswtypeF16	axin2_mouse	Unknown	30.2506								30.5201				n=6	mean wtype	1	1		mean wtype	1	0		By conventional criteria, this difference is considered to be extremely statistically significant.
mglandfemale10weekswtypeF124	axin2_mouse	Unknown	29.9937	29.6659							31.1623				n=6	mean homo	0.701715	0.743354		mean homo	0.722535	0.0294436
mglandfemale10weekswtypeF124	axin2_mouse	Unknown	28.981								30.5225
mglandfemale10weekswtypeF124	axin2_mouse	Unknown	30.023								32.3381
mglandfemale10weekswtypeF125	axin2_mouse	Unknown	30.3732	30.4088							30.7774
mglandfemale10weekswtypeF125	axin2_mouse	Unknown	30.4839
mglandfemale10weekswtypeF125	axin2_mouse	Unknown	30.3694
mglandfemale10weekswtypeF130	axin2_mouse	Unknown	30.656	30.5201													Axin2	Bactin
mglandfemale10weekswtypeF130	axin2_mouse	Unknown	30.4809												n=2 PRO	mean wtype	1	1
mglandfemale10weekswtypeF130	axin2_mouse	Unknown	30.4233												n=4 PRO	mean homo	0.590196	0.680346
mglandfemale10weekswtypeF133	axin2_mouse	Unknown	30.287	30.0966
mglandfemale10weekswtypeF133	axin2_mouse	Unknown	30.1215
mglandfemale10weekswtypeF133	axin2_mouse	Unknown	29.8813											plate 080715			Axin2/Bactin	Axin2/Bactin	plate 260215		average	dev std
															n=2 PRO	mean wtype	1	1		mean wtype	1	0
mglandfemale10weekshomokoF13	axin2_mouse	Unknown	30.8212	30.6087	30.8544		-0.629089								n=4 PRO	mean homo	0.867495	0.94902		mean homo	0.908257	0.0576467		The two-tailed P value equals 0.1011
mglandfemale10weekshomokoF13	axin2_mouse	Unknown	30.4437																					By conventional criteria, this difference is considered to be not statistically significant.
mglandfemale10weekshomokoF13	axin2_mouse	Unknown	30.561
mglandfemale10weekshomokoF121	axin2_mouse	Unknown	30.0167	29.7175
mglandfemale10weekshomokoF121	axin2_mouse	Unknown	29.3246
mglandfemale10weekshomokoF121	axin2_mouse	Unknown	29.811
mglandfemale10weekshomokoF131	axin2_mouse	Unknown	30.768	31.1623				31.2001			only females in proestrus	-0.760733
mglandfemale10weekshomokoF131	axin2_mouse	Unknown	31.7207
mglandfemale10weekshomokoF131	axin2_mouse	Unknown	30.9982
mglandfemale10weekshomokoF132	axin2_mouse	Unknown	30.6596	30.5225
mglandfemale10weekshomokoF132	axin2_mouse	Unknown	30.7082
mglandfemale10weekshomokoF132	axin2_mouse	Unknown	30.1998
mglandfemale10weekshomokoF135	axin2_mouse	Unknown	32.6928	32.3381
mglandfemale10weekshomokoF135	axin2_mouse	Unknown	31.9548
mglandfemale10weekshomokoF135	axin2_mouse	Unknown	32.3668
mglandfemale10weekshomokoF21	axin2_mouse	Unknown	30.8724	30.7774
mglandfemale10weekshomokoF21	axin2_mouse	Unknown	30.7138
mglandfemale10weekshomokoF21	axin2_mouse	Unknown	30.746
O8	axin2_mouse	NTC	Undetermined
O9	axin2_mouse	NTC	Undetermined
O10	axin2_mouse	NTC	Undetermined
P8	axin2_mouse	NTC	Undetermined
P9	axin2_mouse	NTC	Undetermined
P10	axin2_mouse	NTC	Undetermined
cyclinD1			Ct	Ct mean	Ct mean	Ct dev std	Ct mean control-Ct mean sample	Ct mean females wtype in proestrus	Ct dev std	Ct control-Ct sample		Ct control females pro-Ct sample females pro					CyclinD1	Bactin
mglandfemale10weekswtypeF017	cyclinD1_mouse	Unknown	24.9865	24.9657	25.0682		0								n=6	mean wtype	1	1
mglandfemale10weekswtypeF017	cyclinD1_mouse	Unknown	24.9594												n=6	mean homo	0.688743	0.921435
mglandfemale10weekswtypeF017	cyclinD1_mouse	Unknown	24.9511
mglandfemale10weekswtypeF16	cyclinD1_mouse	Unknown	25.1137	25.0659				25.1423			only females in proestrus	0												The two-tailed P value equals 0.0129
mglandfemale10weekswtypeF16	cyclinD1_mouse	Unknown	25.1593								25.1137						CyclinD1/Bactin	CyclinD1/Bactin	plate260215		average	dev std		By conventional criteria, this difference is considered to be statistically significant.
mglandfemale10weekswtypeF16	cyclinD1_mouse	Unknown	24.9247								25.1593				n=6	mean wtype	1	1		mean wtype	1	0
mglandfemale10weekswtypeF124	cyclinD1_mouse	Unknown	25.5313	25.521							24.9247				n=6	mean homo	0.747468	0.931577		mean homo	0.839522	0.130185
mglandfemale10weekswtypeF124	cyclinD1_mouse	Unknown	25.6957								25.3615
mglandfemale10weekswtypeF124	cyclinD1_mouse	Unknown	25.336								25.1636
mglandfemale10weekswtypeF125	cyclinD1_mouse	Unknown	25.2776	24.8712							25.1311					plate260215	CyclinD1/Bactin
mglandfemale10weekswtypeF125	cyclinD1_mouse	Unknown	24.7965												n=6	mean wtype	1
mglandfemale10weekswtypeF125	cyclinD1_mouse	Unknown	24.5395												n=6	mean homo	0.931577
mglandfemale10weekswtypeF130	cyclinD1_mouse	Unknown	25.3615	25.2187
mglandfemale10weekswtypeF130	cyclinD1_mouse	Unknown	25.1636
mglandfemale10weekswtypeF130	cyclinD1_mouse	Unknown	25.1311
mglandfemale10weekswtypeF133	cyclinD1_mouse	Unknown	24.615	24.7667
mglandfemale10weekswtypeF133	cyclinD1_mouse	Unknown	24.8368														CyclinD1	Bactin
mglandfemale10weekswtypeF133	cyclinD1_mouse	Unknown	24.8482												n=2 PRO	mean wtype pro	1	1
															n=4 PRO	mean homo pro	0.590631	0.680346
mglandfemale10weekshomokoF13	cyclinD1_mouse	Unknown	25.4433	25.4405	25.6062		-0.537963
mglandfemale10weekshomokoF13	cyclinD1_mouse	Unknown	25.3021
mglandfemale10weekshomokoF13	cyclinD1_mouse	Unknown	25.5761											plate 080715			CyclinD1/Bactin	CyclinD1/Bactin			average	std dev		The two-tailed P value equals 0.1440
mglandfemale10weekshomokoF121	cyclinD1_mouse	Unknown	24.726	24.5885											n=2 PRO	mean wtype pro	1	1		mean wtype pro	1	0		By conventional criteria, this difference is considered to be not statistically significant.
mglandfemale10weekshomokoF121	cyclinD1_mouse	Unknown	24.4463												n=4 PRO	mean homo pro	0.868134	0.95835		mean homo pro	0.913242	0.0637923
mglandfemale10weekshomokoF121	cyclinD1_mouse	Unknown	24.5932
mglandfemale10weekshomokoF131	cyclinD1_mouse	Unknown	25.3347	25.7183	25.902						only females in proestrus	-0.75967
mglandfemale10weekshomokoF131	cyclinD1_mouse	Unknown	26.1314													plate260215	CyclinD1/Bactin
mglandfemale10weekshomokoF131	cyclinD1_mouse	Unknown	25.6887												n=2 PRO	mean wtype pro	1
mglandfemale10weekshomokoF132	cyclinD1_mouse	Unknown	25.9512	25.8291											n=4 PRO	mean homo pro	0.933536
mglandfemale10weekshomokoF132	cyclinD1_mouse	Unknown	25.8706
mglandfemale10weekshomokoF132	cyclinD1_mouse	Unknown	25.6655
mglandfemale10weekshomokoF135	cyclinD1_mouse	Unknown	26.7626	26.7104
mglandfemale10weekshomokoF135	cyclinD1_mouse	Unknown	26.7545
mglandfemale10weekshomokoF135	cyclinD1_mouse	Unknown	26.6139
mglandfemale10weekshomokoF21	cyclinD1_mouse	Unknown	25.4138	25.3502
mglandfemale10weekshomokoF21	cyclinD1_mouse	Unknown	25.2006
mglandfemale10weekshomokoF21	cyclinD1_mouse	Unknown	25.4363
O15	cyclinD1_mouse	NTC	Undetermined
O16	cyclinD1_mouse	NTC	Undetermined
O17	cyclinD1_mouse	NTC	Undetermined
P15	cyclinD1_mouse	NTC	Undetermined
P16	cyclinD1_mouse	NTC	Undetermined
P17	cyclinD1_mouse	NTC	Undetermined
Bactin			Ct	Ct mean	Ct mean	Ct dev std	Ct mean control-Ct mean sample	Ct mean females wtype in proestrus	Ct dev std	Ct control-Ct sample		Ct control females pro-Ct sample females pro
mglandfemale10weekswtypeF017	Bactin_mouse	Unknown	15.7127	15.7676	15.973		0
mglandfemale10weekswtypeF017	Bactin_mouse	Unknown	15.3829
mglandfemale10weekswtypeF017	Bactin_mouse	Unknown	16.2072
mglandfemale10weekswtypeF16	Bactin_mouse	Unknown	16.1492	16.0748				15.8125			only females in proestrus	0
mglandfemale10weekswtypeF16	Bactin_mouse	Unknown	15.9672								16.1492
mglandfemale10weekswtypeF16	Bactin_mouse	Unknown	16.108								15.9672
mglandfemale10weekswtypeF124	Bactin_mouse	Unknown	15.7064	15.7246							16.108
mglandfemale10weekswtypeF124	Bactin_mouse	Unknown	15.6241								15.5999
mglandfemale10weekswtypeF124	Bactin_mouse	Unknown	15.8431								15.2851
mglandfemale10weekswtypeF125	Bactin_mouse	Unknown	16.4428	16.5793							15.766
mglandfemale10weekswtypeF125	Bactin_mouse	Unknown	16.6155
mglandfemale10weekswtypeF125	Bactin_mouse	Unknown	16.6796
mglandfemale10weekswtypeF130	Bactin_mouse	Unknown	15.5999	15.5503
mglandfemale10weekswtypeF130	Bactin_mouse	Unknown	15.2851
mglandfemale10weekswtypeF130	Bactin_mouse	Unknown	15.766
mglandfemale10weekswtypeF133	Bactin_mouse	Unknown	16.1405	16.1414
mglandfemale10weekswtypeF133	Bactin_mouse	Unknown	16.1837
mglandfemale10weekswtypeF133	Bactin_mouse	Unknown	16.1
mglandfemale10weekshomokoF13	Bactin_mouse	Unknown	15.4485	15.6477	16.091		-0.118046
mglandfemale10weekshomokoF13	Bactin_mouse	Unknown	15.797
mglandfemale10weekshomokoF13	Bactin_mouse	Unknown	15.6976
mglandfemale10weekshomokoF121	Bactin_mouse	Unknown	15.2944	15.4257
mglandfemale10weekshomokoF121	Bactin_mouse	Unknown			30.298
mglandfemale10weekshomokoF121	Bactin_mouse	Unknown	15.5569
mglandfemale10weekshomokoF131	Bactin_mouse	Unknown	16.4501	16.3361	16.3682						only females in proestrus	-0.55566
mglandfemale10weekshomokoF131	Bactin_mouse	Unknown	16.2003
mglandfemale10weekshomokoF131	Bactin_mouse	Unknown	16.3579
mglandfemale10weekshomokoF132	Bactin_mouse	Unknown	15.9147	15.9516
mglandfemale10weekshomokoF132	Bactin_mouse	Unknown	15.923
mglandfemale10weekshomokoF132	Bactin_mouse	Unknown	16.0171
mglandfemale10weekshomokoF135	Bactin_mouse	Unknown	17.8963	17.5348
mglandfemale10weekshomokoF135	Bactin_mouse	Unknown	16.7178
mglandfemale10weekshomokoF135	Bactin_mouse	Unknown	17.9902
mglandfemale10weekshomokoF21	Bactin_mouse	Unknown	15.6452	15.6503
mglandfemale10weekshomokoF21	Bactin_mouse	Unknown	15.9933
mglandfemale10weekshomokoF21	Bactin_mouse	Unknown	15.3124
N1
O22	Bactin_mouse	NTC	Undetermined
O23	Bactin_mouse	NTC	Undetermined
O24	Bactin_mouse	NTC	Undetermined
P22	Bactin_mouse	NTC	Undetermined
P23	Bactin_mouse	NTC	Undetermined
P24	Bactin_mouse	NTC	Undetermined
