# Supplementary material for: Sfrp3 modulates stromal–epithelial crosstalk during mammary gland development by regulating Wnt levels
Source: Nat Commun. 2019 Jun 6;10:2481. doi: 10.1038/s41467-019-10509-1 (PMC6554275; doi:10.1038/s41467-019-10509-1)
Supplement: Supplementary file 8 — Source Data [file 41467_2019_10509_MOESM8_ESM.zip › Source data/Fig4c/Fig4c_raw.xlsx]

## Sheet: Foglio1
Quantification of mammary branching points in transplanted mammary gland
Whole mount carmine stained mammary gland right pair #4 (where the transplant is positioned)
Transplant at 3 wks of age, sacrifice at 8 wks of age
wtype females transplanted with -/- epithelium								homoko females transplanted with+/+ epithelium
			mean	std dev							mean	std dev				mean	std dev
average number branch nodes /3 fields	F4#2	11	9.33333	1.52753				average number branch nodes /3 fields	F4#1	26	26.5	21.4864		F4#1	26	41.5	21.9203
	F5#20	9.6							F4#2	33.3				F4#2	33.3
	F5#21	5.6							F6#14	13
	F6#1	8							F6#15	5.6				F4#1	57
	F6#2	9							F4#1	57				F4#2	24.3
									F4#2	24.3
									F3#53	10
Branch node	mean	std dev
wtype females transplanted with -/- epithelium	9.33333	1.52753
homoko females transplanted with+/+ epithelium	41.5	21.9203
The two-tailed P value equals 0.0125
By conventional criteria, this difference is considered to be statistically significant.
