# Supplementary material for: Sfrp3 modulates stromal–epithelial crosstalk during mammary gland development by regulating Wnt levels
Source: Nat Commun. 2019 Jun 6;10:2481. doi: 10.1038/s41467-019-10509-1 (PMC6554275; doi:10.1038/s41467-019-10509-1)
Supplement: Supplementary file 8 — Source Data [file 41467_2019_10509_MOESM8_ESM.zip › Source data/FigS4a/SupplementaryFig.4a_raw.xlsx]

## Sheet: Hoja1
	Cuantificación del tamaño de los organoides
	ORGANOIDES OBTENIDOS DE HEMBRAS KNOCK-OUT							ORGANOIDES OBTENIDOS DE HEMBRAS WILD-TYPE						PRUEBA DE SHAPIRO WILK PARA EL CALCULO DE LA NORMALIZACION
		image #	Tamaño	Lumen	average tamaño	average lumen			image #	Tamaño	Lumen	Organ size	Lumen size	mice
	female homo ko_F6#12	1	56.632	30.52	65.003	35.2434		female wtype CD1 animalario110116	1	56.451	33.627	88.4721	66.298	1
		2	60.862	31.683					2	74.117	55.857
		3	66.068	39.715					3	75.616	52.754
		4	54.522	14.978					4	100.299	75.88
		6	86.931	59.321					5	79.257	61.234
									6	118.066	105.424
									7	102.96	85.065
									8	79.069	53.098
									9	75.379	45.209
									10	96.452	63.384
									11	97.681	76.448
									13	96.693	72.415
									14	88.337	76.832
									15	108.382	95.464
									16	78.322	41.779
			Tamaño	Lumen						Tamaño	Lumen
	female homo ko_F6#14	1	55.587	17.514	49.2471	22.2555		female wtype CD1 animalario190116	4	80.042	70.505	62.6629	42.3797	2
		2	54.127	28.467					5	38.361	16.617
		3	47.985	22.327					6	63.067	38.945
		4	49.372	19.6					7	69.609	44.566
		5	53.738	23.42					9	77.074	64.339
		7	43.133	19.516					10	49.664	29.042
		9	51.423	34.878					11	63.608	51.833
		10	38.612	12.322					12	67.041	46.785
									13	53.025	30.005
									14	62.547	30.867
									16	65.254	42.673
			Tamaño	Lumen						Tamaño	Lumen
	female homo ko_F6#16	1	68.096	60.888	46.8371	29.7793		female wtype CD1 animalario210216	3	65.236	50.403	64.2654	40.5156	3
		2	57.794	38.169					4	75.65	36.733
		3	51.341	27.7					5	58.46	33.11
		4	34.237	17.165					6	64.747	38.814
		5	45.687	34.161					7	81.503	65.42
		6	35.8	21.893					8	52.198	32.791
		7	50.263	24.699					9	58.395	30.735
		8	39.319	23.923					10	57.934	36.119
		9	44.282	32.477
		10	53.725	43.419						Tamaño	Lumen
		11	46.317	15.777				female wtype F3#35 180216	3	65.263	33.355	61.4647	34.5582	4
		12	43.036	23.677					4	59.348	32.819
		13	37.122	25.065					6	59.537	34.486
		14	57.156	47.242					7	56.184	21.499
		15	59.941	43.034					10	75.367	57.669
	en la imagen 16 hay dos organoides	16a	33.903	11.723					11	57.167	32.785
		16b	33.179	17.308					12	58.244	28.791
		17	54.965	29.89					14	41.125	17.711
		18	43.741	27.596					15	58.356	31.779
									16	75.442	54.712
									17	74.918	49.035
									18	56.625	20.057
			Tamaño	Lumen						Tamaño	Lumen
	female homo ko_F6#17	1	40.717	18.751	46.65	24.954		female wtype F5#42 110316	1	43.747	12.994	53.6043	27.7777	5
		2	52.329	25.585					4	49.339	29.582
		3	48.583	15.361					5	72.102	53.103
		4	36.233	14.692					6	45.135	20.187
		5	41.616	15.316					7	53.123	24.182
		6	42.789	18.982					8	45.147	15.667
		7	47.29	30.228					9	46.218	19.828
		8	46.545	28.596					10	47.178	22.804
		9	51.948	32.686					11	79.836	44.677
		10	46.41	29.481					12	59.975	35.728
		11	36.102	16.196					13	60.4	45.753
		12	38.341	17.595					14	41.163	16.476
		13	44.973	26.35					15	51.855	25.546
		14	82.109	66.373					16	69.85	49.532
		15	46.403	19.409					17	48.346	15.948
		16	44.012	23.663					18	44.254	12.436
	Hembras Knock-out							Hembras Wild-type
	Organoids counted=47;n=4		Tamaño	Lumen				Organoids counted=63;n=5		Tamaño	Lumen				organoid size	std dev								lumen size	std dev
	mean		51.9343	28.058				mean		66.0939	42.3058			mean wtype	66.0939	13.1655							mean wtype	42.3058	14.5768
	std dev		8.79238	5.71246				std dev		13.1655	14.5768			mean homo ko	51.9343	8.79238							mean homo ko	28.058	5.71246
	S^2		77.3059	32.6322				S^2		173.33	212.482
	We compare the average of all females wtype ( n=4) versus all females homoko (n=5)
	Organoid size wtype versus homo ko
	The two-tailed P value equals 0.0936
	By conventional criteria, this difference is considered to be not quite statistically significant.
	Lumen size wtype versus homo ko
	The two-tailed P value equals 0.0822
	By conventional criteria, this difference is considered to be not quite statistically significant.
	We compare the average of the same number of females wtype ( n=3) versus the same number of females homoko (n=3)
		average tamaño	average lumen						average tamaño	average lumen
	female homo ko_F6#14 10 organoids	49.2471	22.2555					female wtype CD1 animalario210216 10 organoids	64.2654	40.5156
	female homo ko_F6#16 18 organoids	46.8371	29.7793					female wtype F3#35 180216 18 organoids	61.4647	34.5582
	female homo ko_F6#17 11 organoids	46.65	24.954					female wtype CD1 animalario110116 11 organoids	88.4721	66.298
		average	dev std						average	dev std
	average size	47.5781	1.44848					average size	71.4007	14.8504
	average lumen	25.6629	3.81165					average lumen	47.1239	16.8703
	Organoid size wtype versus homo ko
	The two-tailed P value equals 0.0506
	By conventional criteria, this difference is considered to be not quite statistically significant.
	Lumen size wtype versus homo ko
	The two-tailed P value equals 0.0981
	By conventional criteria, this difference is considered to be not quite statistically significant.
									average tamaño	average lumen
								female wtype CD1 animalario210216 10 organoids	64.2654	40.5156
								female wtype F5#42 110316 18 organoids	53.6043	27.7777
								female wtype CD1 animalario110116 11 organoids	88.4721	66.298
									average	dev std
								average size	68.7806	17.867
								average lumen	44.8638	19.6248
	Organoid size wtype versus homo ko
	The two-tailed P value equals 0.1098
	By conventional criteria, this difference is considered to be not statistically significant.
	Lumen size wtype versus homo ko
	The two-tailed P value equals 0.1715
	By conventional criteria, this difference is considered to be not statistically significant.
									average tamaño	average lumen
								female wtype CD1 animalario210216 10 organoids	64.2654	40.5156
								female wtype F3#35 180216 18 organoids	61.4647	34.5582
								female wtype CD1 animalario190116 11 organoids	62.6629	42.3797
									average	dev std
								average size	62.7977	1.40521
								average lumen	39.1512	4.0854
	Organoid size wtype versus homo ko
	The two-tailed P value equals 0.0002
	By conventional criteria, this difference is considered to be extremely statistically significant
	Lumen size wtype versus homo ko
	The two-tailed P value equals 0.0139
	By conventional criteria, this difference is considered to be statistically significant.
									average tamaño	average lumen
								female wtype CD1 animalario210216 10 organoids	64.2654	40.5156
								female wtype F5#42 110316	53.6043	27.7777
								female wtype CD1 animalario190116	62.6629	42.3797
									average	dev std
								average size	60.1775	5.74872
								average lumen	36.891	7.94722
	Organoid size wtype versus homo ko
	The two-tailed P value equals 0.0212
	By conventional criteria, this difference is considered to be statistically significant.
	Lumen size wtype versus homo ko
	The two-tailed P value equals 0.0920
	By conventional criteria, this difference is considered to be not quite statistically significant.
