# Supplementary material for: Sfrp3 modulates stromal–epithelial crosstalk during mammary gland development by regulating Wnt levels
Source: Nat Commun. 2019 Jun 6;10:2481. doi: 10.1038/s41467-019-10509-1 (PMC6554275; doi:10.1038/s41467-019-10509-1)
Supplement: Supplementary file 8 — Source Data [file 41467_2019_10509_MOESM8_ESM.zip › Source data/FigS2d/SupplementaryFig.2d_raw.xlsx]

## Sheet: Hoja1
	PIXELS												PORCENTAJE					ANÁLISIS
			Total	Colágeno	Rojo	Rojo2	Naranja	Amarillo	Verde	E. Intersticial	SUMA				Ratio	Porcentaje			Porcentaje
			0 - 255	1 - 255	1 - 9	130 - 255	10 - 38	39 - 51	52 - 128	129 - 229
	Homo#4	#1	480000	32004	1265	54	17172	10509	3004	0	32004		Homo#4	#1	0.066675	6.6675		Homo#4	12.1579
		#2	480000	27085	2335	10	14952	3536	6252	0	27085			#2	0.0564271	5.64271		Homo#5	11.3329
		#3	480000	123727	9176	972	61331	28504	23708	36	123727			#3	0.257765	25.7765		Homo#F0414	10.524
		#4	480000	41775	3727	56	32030	5184	778	0	41775			#4	0.0870313	8.70312		PROMEDIO	11.3382							average percentage collagen	dev std
		#5	480000	25704	2670	7	18538	2976	1513	0	25704			#5	0.05355	5.355		DESV.	0.816964						wtype	10.6531	1.81244
		#6	480000	33157	1324	21	19503	7249	5054	6	33157			#6	0.0690771	6.90771									homo	11.3382	0.816964
		#7	480000	37417	2239	14	23430	7812	3918	4	37417			#7	0.0779521	7.79521		WT#F0385	12.5945
		#8	480000	61852	5519	140	39401	14151	2640	1	61852			#8	0.128858	12.8858		WT#F0386	10.3592
		#9	480000	93149	4824	10	45809	20289	22217	0	93149			#9	0.19406	19.406		WT#F0392	9.00559
		#10	480000	128218	5607	203	62039	53619	6750	0	128218			#10	0.267121	26.7121		PROMEDIO	10.6531
		#11	480000	37847	2117	14	24182	7091	4443	0	37847			#11	0.0788479	7.88479		DESV.	1.81244
														PROMEDIO		12.1579
	Homo#5	#1	480000	98036	13091	478	60361	17635	6436	35	98036		Homo#5	#1	0.204242	20.4242		The two-tailed P value equals 0.5827
		#2	480000	39752	7143	62	22669	5259	4618	1	39752			#2	0.0828167	8.28167		By conventional criteria, this difference is considered to be not statistically significant.
		#3	480000	54346	10703	32	37154	4105	2351	1	54346			#3	0.113221	11.3221
		#4	480000	58231	5086	50	38065	11596	3431	3	58231			#4	0.121315	12.1315
		#5	480000	33838	7334	312	20776	4346	1070	0	33838			#5	0.0704958	7.04958
		#6	480000	43861	3430	124	22195	13560	4538	14	43861			#6	0.0913771	9.13771
		#7	480000	70419	13291	319	42625	8422	5174	588	70419			#7	0.146706	14.6706
		#8	480000	21620	2119	82	13131	3399	2889	0	21620			#8	0.0450417	4.50417
		#9	480000	52756	8365	381	30620	8874	4512	4	52756			#9	0.109908	10.9908
		#10	480000	52255	4244	39	34611	10377	2984	0	52255			#10	0.108865	10.8865
		#11	480000	73263	8213	74	48969	11982	4024	1	73263			#11	0.152631	15.2631
														PROMEDIO		11.3329
	Homo#F0414	#1	480000	36831	7312	36	24027	3201	2253	2	36831		Homo#F0414	#1	0.0767313	7.67312
		#2	480000	28947	5152	34	18377	3206	2178	0	28947			#2	0.0603062	6.03062
		#3	480000	26242	3118	16	16897	4248	1963	0	26242			#3	0.0546708	5.46708
		#4	480000	41652	2729	19	27690	6879	4335	0	41652			#4	0.086775	8.6775
		#5	480000	140137	4268	40	79441	36196	20174	18	140137			#5	0.291952	29.1952
		#6	480000	63381	7566	10	43729	6556	5518	2	63381			#6	0.132044	13.2044
		#7	480000	55609	8208	13	39150	6013	2225	0	55609			#7	0.115852	11.5852
		#8	480000	35307	3615	47	21937	4626	5081	1	35307			#8	0.0735563	7.35563
		#9	480000	111677	8350	14	68103	15726	19477	7	111677			#9	0.23266	23.266
		#10	480000	9196	1183	0	6559	926	528	0	9196			#10	0.0191583	1.91583
		#11	480000	6686	560	0	5386	415	325	0	6686			#11	0.0139292	1.39292
														PROMEDIO		10.524
	WT#F0385	#1	480000	51391	8210	97	32399	6104	4576	5	51391		WT#F0385	#1	0.107065	10.7065
		#2	480000	59929	7049	113	37758	9998	5005	6	59929			#2	0.124852	12.4852
		#3	480000	95087	4296	84	52321	23358	15021	7	95087			#3	0.198098	19.8098
		#4	480000	72668	8732	393	40383	13544	9575	41	72668			#4	0.151392	15.1392
		#5	480000	46374	2860	14	27526	7043	8925	6	46374			#5	0.0966125	9.66125
		#6	480000	16017	1194	29	9612	2545	2637	0	16017			#6	0.0333688	3.33688
		#7	480000	116490	10015	177	62070	27915	16304	9	116490			#7	0.242688	24.2688
		#8	480000	22549	2386	91	12155	3336	4581	0	22549			#8	0.0469771	4.69771
		#9	480000	110353	9839	149	67105	19385	13865	10	110353			#9	0.229902	22.9902
		#10	480000	55809	4313	71	35142	12607	3676	0	55809			#10	0.116269	11.6269
		#11	480000	18325	1058	16	10626	2925	3698	2	18325			#11	0.0381771	3.81771
														PROMEDIO		12.5945
	WT#F0386	#1	480000	55780	4536	162	32080	13110	5886	6	55780		WT#F0386	#1	0.116208	11.6208
		#2	480000	70057	4444	74	37125	15126	13283	5	70057			#2	0.145952	14.5952
		#3	480000	70272	6743	200	41783	15521	6016	9	70272			#3	0.1464	14.64
		#4	480000	16431	1306	14	8753	2700	3658	0	16431			#4	0.0342312	3.42312
		#5	480000	72916	9317	702	37724	19532	5587	54	72916			#5	0.151908	15.1908
		#6	480000	26603	1754	88	13624	6332	4804	1	26603			#6	0.0554229	5.54229
		#7	480000	34359	2424	44	18647	7940	5304	0	34359			#7	0.0715812	7.15813
		#8	480000	79442	7031	151	49258	16950	6051	1	79442			#8	0.165504	16.5504
		#9	480000	31037	2621	7	19945	5084	3378	2	31037			#9	0.0646604	6.46604
		#10	480000	29487	2492	25	17414	4448	5105	3	29487			#10	0.0614312	6.14313
		#11	480000	60580	5373	8	39384	7131	8683	1	60580			#11	0.126208	12.6208
														PROMEDIO		10.3592
	WT#F0392	#1	480000	49925	6482	22	33818	5238	4365	0	49925		WT#F0392	#1	0.10401	10.401
		#2	480000	47362	14888	241	27306	3183	1740	4	47362			#2	0.0986708	9.86708
		#3	480000	45151	7384	365	25094	6399	5880	29	45151			#3	0.0940646	9.40646
		#4	480000	58991	8122	469	33727	13555	3117	1	58991			#4	0.122898	12.2898
		#5	480000	28484	3087	116	16199	5350	3732	0	28484			#5	0.0593417	5.93417
		#6	480000	34220	1527	36	16111	11555	4990	1	34220			#6	0.0712917	7.12917
		#7	480000	45376	6015	365	24384	9349	5231	32	45376			#7	0.0945333	9.45333
		#8	480000	45405	6134	283	28208	7979	2800	1	45405			#8	0.0945938	9.45937
		#9	480000	42274	5594	96	22289	6868	7415	12	42274			#9	0.0880708	8.80708
		#10	480000	52928	8113	31	36617	4038	4129	0	52928			#10	0.110267	11.0267
		#11	480000	25379	4605	19	15590	2174	2991	0	25379			#11	0.0528729	5.28729
														PROMEDIO		9.00559
