# Supplementary material for: Sfrp3 modulates stromal–epithelial crosstalk during mammary gland development by regulating Wnt levels
Source: Nat Commun. 2019 Jun 6;10:2481. doi: 10.1038/s41467-019-10509-1 (PMC6554275; doi:10.1038/s41467-019-10509-1)
Supplement: Supplementary file 8 — Source Data [file 41467_2019_10509_MOESM8_ESM.zip › Source data/FigS1e/SupplementaryFig1e_2_raw.xls]

## Sheet: 260917_FRZBpanelfemaleskidney_2
SDS 2.4	Absolute QuantificationResults	1
Filename	260917_FRZBpanelfemaleskidney_2ndround_analyzed_GAPDHmodified
PlateID
Assay Type	Absolute Quantification
Run DateTime	9/26/17 5:44:56 PM
Operator
ThermalCycleParams
Sample Information
FEMALES 10/11 weeks old VIRGIN
kidney
FRZB CRD														FRZB CRD	Bactin
Sample	Detector	Task	Ct	Ct mean	Ct mean	Ct dev std	Ct control-Ct sample						mean wtype	1	1
femalewtypeF017kidney	FRZBCRD	Unknown	15.4083	16.218	17.4733		0						mean homo	1.33947e-05	0.936254
femalewtypeF017kidney	FRZBCRD	Unknown	Undetermined
femalewtypeF017kidney	FRZBCRD	Unknown	17.0278
femalewtypeF16kidney	FRZBCRD	Unknown	17.421	17.8954								260917		FRZB CRD/Bactin	FRZB CRD/Bactin	200917		average	dev std		260917		FRZB CRD/Bactin	fold change compared to wt	200917		average	dev std
femalewtypeF16kidney	FRZBCRD	Unknown	18.4845										mean wtype	1	1		mean wtype	1	0			mean wtype	1	1		mean wtype	1	0
femalewtypeF16kidney	FRZBCRD	Unknown	17.7808										mean homo	1.43067e-05	8.27324e-06		mean homo	1.129e-05	4.2663e-06			mean homo	-69897.3	-120872		mean homo	-95384.5	36044.3
femalewtypeF124kidney	FRZBCRD	Unknown	17.746	18.4733
femalewtypeF124kidney	FRZBCRD	Unknown	19.0388																											The two-tailed P value is less than 0.0001
femalewtypeF124kidney	FRZBCRD	Unknown	18.635												The two-tailed P value is less than 0.0001															By conventional criteria, this difference is considered to be extremely statistically significant.
femalewtypeF125kidney	FRZBCRD	Unknown	19.5499	17.8394											By conventional criteria, this difference is considered to be extremely statistically significant.
femalewtypeF125kidney	FRZBCRD	Unknown	16.6121
femalewtypeF125kidney	FRZBCRD	Unknown	17.3564
femalewtypeF130kidney	FRZBCRD	Unknown	17.1921	17.1344
femalewtypeF130kidney	FRZBCRD	Unknown	16.8999
femalewtypeF130kidney	FRZBCRD	Unknown	17.3113
femalewtypeF133kidney	FRZBCRD	Unknown	Undetermined	17.2793
femalewtypeF133kidney	FRZBCRD	Unknown	17.3192
femalewtypeF133kidney	FRZBCRD	Unknown	17.2393
femalehomokoF13kidney	FRZBCRD	Unknown	32.4433	32.4433	33.6613		-16.188
femalehomokoF13kidney	FRZBCRD	Unknown			1.08717
femalehomokoF13kidney	FRZBCRD	Unknown	Undetermined
femalehomokoF121kidney	FRZBCRD	Unknown	31.168	35.2619
femalehomokoF121kidney	FRZBCRD	Unknown	30.5769
femalehomokoF121kidney	FRZBCRD	Unknown	35.2619
femalehomokoF131kidney	FRZBCRD	Unknown	33.6126	33.89
femalehomokoF131kidney	FRZBCRD	Unknown	34.2004
femalehomokoF131kidney	FRZBCRD	Unknown	33.857
femalehomokoF132kidney	FRZBCRD	Unknown	31.7661	33.7877
femalehomokoF132kidney	FRZBCRD	Unknown	35.8092
femalehomokoF132kidney	FRZBCRD	Unknown			15.1089
femalehomokoF135kidney	FRZBCRD	Unknown	33.6394	33.4518
femalehomokoF135kidney	FRZBCRD	Unknown	33.2641
femalehomokoF135kidney	FRZBCRD	Unknown			32.7691
femalehomokoF21kidney	FRZBCRD	Unknown	33.0495	33.1331
femalehomokoF21kidney	FRZBCRD	Unknown			31.9297
femalehomokoF21kidney	FRZBCRD	Unknown	33.2167
O1	FRZBCRD	NTC	Undetermined
O2	FRZBCRD	NTC	Undetermined
O3	FRZBCRD	NTC	Undetermined
P1	FRZBCRD	NTC	Undetermined
P2	FRZBCRD	NTC	Undetermined
P3	FRZBCRD	NTC	Undetermined
FRZB NTR			Ct	Ct mean	Ct mean	Ct dev std	Ct control-Ct sample
femalewtypeF017kidney	FRZBNTR	Unknown	17.8906	17.6959
femalewtypeF017kidney	FRZBNTR	Unknown	17.4673
femalewtypeF017kidney	FRZBNTR	Unknown	17.73
femalewtypeF16kidney	FRZBNTR	Unknown	18.864	17.8903
femalewtypeF16kidney	FRZBNTR	Unknown	Undetermined
femalewtypeF16kidney	FRZBNTR	Unknown	16.9166
femalewtypeF124kidney	FRZBNTR	Unknown	18.6091	17.7097
femalewtypeF124kidney	FRZBNTR	Unknown	16.2868
femalewtypeF124kidney	FRZBNTR	Unknown	18.2334
femalewtypeF125kidney	FRZBNTR	Unknown	16.9355	16.7571
femalewtypeF125kidney	FRZBNTR	Unknown	16.5853
femalewtypeF125kidney	FRZBNTR	Unknown	16.7506
femalewtypeF130kidney	FRZBNTR	Unknown	17.398	17.1212
femalewtypeF130kidney	FRZBNTR	Unknown	17.0874
femalewtypeF130kidney	FRZBNTR	Unknown	16.8783
femalewtypeF133kidney	FRZBNTR	Unknown	18.0952	17.8867
femalewtypeF133kidney	FRZBNTR	Unknown	18.2736
femalewtypeF133kidney	FRZBNTR	Unknown	17.2914
femalehomokoF13kidney	FRZBNTR	Unknown	32.6509	31.8415
femalehomokoF13kidney	FRZBNTR	Unknown	33.784
femalehomokoF13kidney	FRZBNTR	Unknown	29.0896
femalehomokoF121kidney	FRZBNTR	Unknown	29.7283	29.0362
femalehomokoF121kidney	FRZBNTR	Unknown	28.8103
femalehomokoF121kidney	FRZBNTR	Unknown	28.5701
femalehomokoF131kidney	FRZBNTR	Unknown	30.3882	30.0749
femalehomokoF131kidney	FRZBNTR	Unknown	29.9264
femalehomokoF131kidney	FRZBNTR	Unknown	29.9101
femalehomokoF132kidney	FRZBNTR	Unknown	36.1402	35.6405
femalehomokoF132kidney	FRZBNTR	Unknown	35.1408
femalehomokoF132kidney	FRZBNTR	Unknown	Undetermined
femalehomokoF135kidney	FRZBNTR	Unknown	29.9578	30.6763
femalehomokoF135kidney	FRZBNTR	Unknown	30.5349
femalehomokoF135kidney	FRZBNTR	Unknown	31.5362
femalehomokoF21kidney	FRZBNTR	Unknown	32.7651	32.7651
femalehomokoF21kidney	FRZBNTR	Unknown	31.8127
femalehomokoF21kidney	FRZBNTR	Unknown	Undetermined
O8	FRZBNTR	NTC	Undetermined
O9	FRZBNTR	NTC	Undetermined
O10	FRZBNTR	NTC	Undetermined
P8	FRZBNTR	NTC	Undetermined
P9	FRZBNTR	NTC	37.027
P10	FRZBNTR	NTC	Undetermined
Bactin			Ct	Ct mean	Ct mean	Ct dev std	Ct control-Ct sample
femalewtypeF017kidney	Bactin_mouse	Unknown	11.7658	11.5715	11.8375		0
femalewtypeF017kidney	Bactin_mouse	Unknown	10.1138
femalewtypeF017kidney	Bactin_mouse	Unknown	12.8349
femalewtypeF16kidney	Bactin_mouse	Unknown	11.0833	11.3871
femalewtypeF16kidney	Bactin_mouse	Unknown	12.2867
femalewtypeF16kidney	Bactin_mouse	Unknown	10.7912
femalewtypeF124kidney	Bactin_mouse	Unknown	11.5689	12.3997
femalewtypeF124kidney	Bactin_mouse	Unknown	12.8875
femalewtypeF124kidney	Bactin_mouse	Unknown	12.7426
femalewtypeF125kidney	Bactin_mouse	Unknown	11.3789	10.8984
femalewtypeF125kidney	Bactin_mouse	Unknown	10.2566
femalewtypeF125kidney	Bactin_mouse	Unknown	11.0598
femalewtypeF130kidney	Bactin_mouse	Unknown	13.0235	11.4837
femalewtypeF130kidney	Bactin_mouse	Unknown	10.4552
femalewtypeF130kidney	Bactin_mouse	Unknown	10.9724
femalewtypeF133kidney	Bactin_mouse	Unknown	13.3352	13.2846
femalewtypeF133kidney	Bactin_mouse	Unknown	12.9489
femalewtypeF133kidney	Bactin_mouse	Unknown	13.5697
femalehomokoF13kidney	Bactin_mouse	Unknown	Undetermined	12	11.9325		-0.0950284
femalehomokoF13kidney	Bactin_mouse	Unknown	18.1885
femalehomokoF13kidney	Bactin_mouse	Unknown	18.1549
femalehomokoF121kidney	Bactin_mouse	Unknown	11.2885	11.2074
femalehomokoF121kidney	Bactin_mouse	Unknown	12.254
femalehomokoF121kidney	Bactin_mouse	Unknown	10.0798
femalehomokoF131kidney	Bactin_mouse	Unknown	10.2637	11.0224
femalehomokoF131kidney	Bactin_mouse	Unknown	11.7811
femalehomokoF131kidney	Bactin_mouse	Unknown	8.84891
femalehomokoF132kidney	Bactin_mouse	Unknown	12.8125	13.1254
femalehomokoF132kidney	Bactin_mouse	Unknown			14.2958
femalehomokoF132kidney	Bactin_mouse	Unknown	13.4382
femalehomokoF135kidney	Bactin_mouse	Unknown	Undetermined	12.3074
femalehomokoF135kidney	Bactin_mouse	Unknown	12.3074
femalehomokoF135kidney	Bactin_mouse	Unknown	8.9299
femalehomokoF21kidney	Bactin_mouse	Unknown	13.2511	12.6245
femalehomokoF21kidney	Bactin_mouse	Unknown	12.6733
femalehomokoF21kidney	Bactin_mouse	Unknown	11.9491
O22	Bactin_mouse	NTC	34.5798
O23	Bactin_mouse	NTC	Undetermined
O24	Bactin_mouse	NTC	Undetermined
P22	Bactin_mouse	NTC	11.6586
P23	Bactin_mouse	NTC	Undetermined
P24	Bactin_mouse	NTC	Undetermined
GAPDH			Ct	Ct mean	Ct mean	Ct dev std	Ct control-Ct sample
femalewtypeF017kidney	GAPDH sybr	Unknown	13.3908
femalewtypeF017kidney	GAPDH sybr	Unknown	13.7648
femalewtypeF017kidney	GAPDH sybr	Unknown	13.7014
femalewtypeF16kidney	GAPDH sybr	Unknown	14.53
femalewtypeF16kidney	GAPDH sybr	Unknown	14.5586
femalewtypeF16kidney	GAPDH sybr	Unknown	13.7651
femalewtypeF124kidney	GAPDH sybr	Unknown	14.3711
femalewtypeF124kidney	GAPDH sybr	Unknown	13.8897
femalewtypeF124kidney	GAPDH sybr	Unknown	14.757
femalewtypeF125kidney	GAPDH sybr	Unknown	13.2842
femalewtypeF125kidney	GAPDH sybr	Unknown	14.3798
femalewtypeF125kidney	GAPDH sybr	Unknown	13.4865
femalewtypeF130kidney	GAPDH sybr	Unknown	14.3964
femalewtypeF130kidney	GAPDH sybr	Unknown	14.4082
femalewtypeF130kidney	GAPDH sybr	Unknown	14.6099
femalewtypeF133kidney	GAPDH sybr	Unknown	14.9548
femalewtypeF133kidney	GAPDH sybr	Unknown	14.6971
femalewtypeF133kidney	GAPDH sybr	Unknown	14.7655
femalehomokoF13kidney	GAPDH sybr	Unknown	Undetermined
femalehomokoF13kidney	GAPDH sybr	Unknown	Undetermined
femalehomokoF13kidney	GAPDH sybr	Unknown	Undetermined
femalehomokoF121kidney	GAPDH sybr	Unknown	14.8967
femalehomokoF121kidney	GAPDH sybr	Unknown	14.5094
femalehomokoF121kidney	GAPDH sybr	Unknown	14.9802
femalehomokoF131kidney	GAPDH sybr	Unknown	14.6094
femalehomokoF131kidney	GAPDH sybr	Unknown	14.6407
femalehomokoF131kidney	GAPDH sybr	Unknown	14.4711
femalehomokoF132kidney	GAPDH sybr	Unknown	14.6521
femalehomokoF132kidney	GAPDH sybr	Unknown	15.7628
femalehomokoF132kidney	GAPDH sybr	Unknown	15.7847
femalehomokoF135kidney	GAPDH sybr	Unknown	Undetermined
femalehomokoF135kidney	GAPDH sybr	Unknown	14.53
femalehomokoF135kidney	GAPDH sybr	Unknown	14.7456
femalehomokoF21kidney	GAPDH sybr	Unknown	13.9241
femalehomokoF21kidney	GAPDH sybr	Unknown	14.6805
femalehomokoF21kidney	GAPDH sybr	Unknown	14.8094
O15	GAPDH sybr	NTC	Undetermined
O16	GAPDH sybr	NTC	Undetermined
O17	GAPDH sybr	NTC	Undetermined
P15	GAPDH sybr	NTC	Undetermined
P16	GAPDH sybr	NTC	Undetermined
P17	GAPDH sybr	NTC	Undetermined
