# Supplementary material for: Sfrp3 modulates stromal–epithelial crosstalk during mammary gland development by regulating Wnt levels
Source: Nat Commun. 2019 Jun 6;10:2481. doi: 10.1038/s41467-019-10509-1 (PMC6554275; doi:10.1038/s41467-019-10509-1)
Supplement: Supplementary file 8 — Source Data [file 41467_2019_10509_MOESM8_ESM.zip › Source data/FigS1e/SupplementaryFig1e_1_raw.xlsx]

## Sheet: 170916_mglandpanelFRZBexpressio
SDS 2.4	Absolute QuantificationResults	1
Filename	170916_mglandpanelFRZBexpression_analyzed
PlateID
Assay Type	Absolute Quantification
Run DateTime	9/17/15 5:27:06 PM
Operator
ThermalCycleParams
Sample Information
FEMALES 10/11 weeks old VIRGIN
mammary gland
FRZB CRD
Sample	Detector	Task	Ct	Ct mean	Ct mean	Ct dev std	Ct control-Ct sample						FRZB CRD	Bactin							FRZB CRD	GAPDH
mglandfemalewtypeF017	FRZBCRD	Unknown	27.3475	28.0924	26.9684	0.852552	0					mean wtype	1	1						mean wtype	1	1
mglandfemalewtypeF017	FRZBCRD	Unknown	28.6703									mean homo	0.0203155	1.11924						mean homo	0.0203155	1.1085
mglandfemalewtypeF017	FRZBCRD	Unknown	28.2592
mglandfemalewtypeF16	FRZBCRD	Unknown	27.0984	26.4765
mglandfemalewtypeF16	FRZBCRD	Unknown	26.1837									170915	FRZB CRD/Bactin	FRZB CRD/Bactin	280415		average	std dev			FRZB CRD/GAPDH
mglandfemalewtypeF16	FRZBCRD	Unknown	26.1473									mean wtype	1	1		mean wtype	1	0		mean wtype	1
mglandfemalewtypeF124	FRZBCRD	Unknown	26.5743	25.8797								mean homo	0.0181512	0.0487966		mean homo	0.0334739	0.0216696		mean homo	0.018327
mglandfemalewtypeF124	FRZBCRD	Unknown	25.9564
mglandfemalewtypeF124	FRZBCRD	Unknown	25.1084									280415	FRZB CRD/Bactin
mglandfemalewtypeF125	FRZBCRD	Unknown	27.4267	27.5042								mean wtype	1		The two-tailed P value is less than 0.0001
mglandfemalewtypeF125	FRZBCRD	Unknown	27.0954									mean homo	0.0487966		By conventional criteria, this difference is considered to be extremely statistically significant.
mglandfemalewtypeF125	FRZBCRD	Unknown	27.9904
mglandfemalewtypeF130	FRZBCRD	Unknown	26.2069	26.3571
mglandfemalewtypeF130	FRZBCRD	Unknown	26.844
mglandfemalewtypeF130	FRZBCRD	Unknown	26.0205
mglandfemalewtypeF133	FRZBCRD	Unknown	27.8538	27.5003																FRZB CRD/Bactin	fold change compared to wt					average	std dev
mglandfemalewtypeF133	FRZBCRD	Unknown	27.1606															170915	mean wtype	1	1	280415			mean wtype	1	0
mglandfemalewtypeF133	FRZBCRD	Unknown	27.4866																mean homo	-55.0929	-20.4932				mean homo	-37.7931	24.4656
mglandfemalehomokoF13	FRZBCRD	Unknown	28.8574	28.9628	32.5896	2.80356	-5.62128
mglandfemalehomokoF13	FRZBCRD	Unknown	28.9301																		The two-tailed P value equals 0.0030
mglandfemalehomokoF13	FRZBCRD	Unknown	29.1009																		By conventional criteria, this difference is considered to be very statistically significant.
mglandfemalehomokoF121	FRZBCRD	Unknown	32.8679	32.8679
mglandfemalehomokoF121	FRZBCRD	Unknown	36.2292
mglandfemalehomokoF121	FRZBCRD	Unknown	Undetermined
mglandfemalehomokoF131	FRZBCRD	Unknown	Undetermined	33.1342
mglandfemalehomokoF131	FRZBCRD	Unknown	Undetermined
mglandfemalehomokoF131	FRZBCRD	Unknown	33.1342
mglandfemalehomokoF132	FRZBCRD	Unknown	36.877	36.877
mglandfemalehomokoF132	FRZBCRD	Unknown	39.5356
mglandfemalehomokoF132	FRZBCRD	Unknown	Undetermined
mglandfemalehomokoF135	FRZBCRD	Unknown	29.8502	30.0745
mglandfemalehomokoF135	FRZBCRD	Unknown	30.3109
mglandfemalehomokoF135	FRZBCRD	Unknown	30.0625
mglandfemalehomokoF21	FRZBCRD	Unknown	31.997	33.6213
mglandfemalehomokoF21	FRZBCRD	Unknown	35.0837
mglandfemalehomokoF21	FRZBCRD	Unknown	33.7832
A22	FRZBCRD	NTC	Undetermined
A23	FRZBCRD	NTC	Undetermined
A24	FRZBCRD	NTC	34.1684
B22	FRZBCRD	NTC	Undetermined
B23	FRZBCRD	NTC	Undetermined
B24	FRZBCRD	NTC	Undetermined
FRZB NTR			Ct	Ct mean	Ct mean	Ct dev std	Ct control-Ct sample						FRZB NTR	Bactin							FRZB NTR	GAPDH
mglandfemalewtypeF017	FRZBNTR	Unknown	26.8125	26.6112	25.5763	0.905019	0					mean wtype	1	1						mean wtype	1	1
mglandfemalewtypeF017	FRZBNTR	Unknown	26.3831									mean homo	0.0131651	1.11924						mean homo	0.0131651	1.1085
mglandfemalewtypeF017	FRZBNTR	Unknown	26.638
mglandfemalewtypeF16	FRZBNTR	Unknown	25.2438	24.6317								170915	FRZB NTR/Bactin	FRZB NTR/Bactin	280415		average	std dev			FRZB NTR/GAPDH
mglandfemalewtypeF16	FRZBNTR	Unknown	24.1103									mean wtype	1	1		mean wtype	1	0		mean wtype	1
mglandfemalewtypeF16	FRZBNTR	Unknown	24.5412									mean homo	0.0117626	0.0891115		mean homo	0.050437	0.054694		mean homo	0.0118765
mglandfemalewtypeF124	FRZBNTR	Unknown	24.7203	24.3304
mglandfemalewtypeF124	FRZBNTR	Unknown	24.3154									280415	FRZB NTR/Bactin
mglandfemalewtypeF124	FRZBNTR	Unknown	23.9556									mean wtype	1			The two-tailed P value is less than 0.0001
mglandfemalewtypeF125	FRZBNTR	Unknown	26.4492	26.021								mean homo	0.0891115			By conventional criteria, this difference is considered to be extremely statistically significant.
mglandfemalewtypeF125	FRZBNTR	Unknown	26.0526
mglandfemalewtypeF125	FRZBNTR	Unknown	25.5611
mglandfemalewtypeF130	FRZBNTR	Unknown	26.005	25.6773
mglandfemalewtypeF130	FRZBNTR	Unknown	25.5934
mglandfemalewtypeF130	FRZBNTR	Unknown	25.4336
mglandfemalewtypeF133	FRZBNTR	Unknown	26.3815	26.1861
mglandfemalewtypeF133	FRZBNTR	Unknown	26.5311
mglandfemalewtypeF133	FRZBNTR	Unknown	25.6459
mglandfemalehomokoF13	FRZBNTR	Unknown	26.4689	26.7888	31.8234	3.52529	-6.24714
mglandfemalehomokoF13	FRZBNTR	Unknown	26.8087
mglandfemalehomokoF13	FRZBNTR	Unknown	27.0889
mglandfemalehomokoF121	FRZBNTR	Unknown	35.291	34.7039
mglandfemalehomokoF121	FRZBNTR	Unknown	31.1922
mglandfemalehomokoF121	FRZBNTR	Unknown	37.6284
mglandfemalehomokoF131	FRZBNTR	Unknown	36.7302	33.9796
mglandfemalehomokoF131	FRZBNTR	Unknown	29.5821
mglandfemalehomokoF131	FRZBNTR	Unknown	35.6264
mglandfemalehomokoF132	FRZBNTR	Unknown	15.9969	31.4007
mglandfemalehomokoF132	FRZBNTR	Unknown	30.7524
mglandfemalehomokoF132	FRZBNTR	Unknown	32.0491
mglandfemalehomokoF135	FRZBNTR	Unknown	29.2211	28.6003
mglandfemalehomokoF135	FRZBNTR	Unknown	27.6441
mglandfemalehomokoF135	FRZBNTR	Unknown	28.9357
mglandfemalehomokoF21	FRZBNTR	Unknown	33.5581	35.4673
mglandfemalehomokoF21	FRZBNTR	Unknown	35.9118
mglandfemalehomokoF21	FRZBNTR	Unknown	36.9321
F22	FRZBNTR	NTC	34.7023																	FRZB NTR/Bactin	fold change compared to wt					average	std dev
F23	FRZBNTR	NTC	Undetermined															170915	mean wtype	1	1	280415			mean wtype	1	0
F24	FRZBNTR	NTC	Undetermined																mean homo	-85.0155	-11.2219				mean homo	-48.1187	52.18
G22	FRZBNTR	NTC	33.604
G23	FRZBNTR	NTC	Undetermined
G24	FRZBNTR	NTC	35.3575
Bactin			Ct	Ct mean	Ct mean	Ct dev std	Ct control-Ct sample
mglandfemalewtypeF017	Bactin_mouse	Unknown	19.3785	19.2931	18.8802	0.709162	0
mglandfemalewtypeF017	Bactin_mouse	Unknown	19.1553
mglandfemalewtypeF017	Bactin_mouse	Unknown	19.3456
mglandfemalewtypeF16	Bactin_mouse	Unknown	18.1287	18.3315
mglandfemalewtypeF16	Bactin_mouse	Unknown	18.4387
mglandfemalewtypeF16	Bactin_mouse	Unknown	18.4272
mglandfemalewtypeF124	Bactin_mouse	Unknown	18.1445	18.0712
mglandfemalewtypeF124	Bactin_mouse	Unknown	18.1319
mglandfemalewtypeF124	Bactin_mouse	Unknown	17.9371
mglandfemalewtypeF125	Bactin_mouse	Unknown	18.766	18.8503
mglandfemalewtypeF125	Bactin_mouse	Unknown	18.9326
mglandfemalewtypeF125	Bactin_mouse	Unknown	18.8524
mglandfemalewtypeF130	Bactin_mouse	Unknown	18.6457	18.6922
mglandfemalewtypeF130	Bactin_mouse	Unknown	Undetermined
mglandfemalewtypeF130	Bactin_mouse	Unknown	18.7388
mglandfemalewtypeF133	Bactin_mouse	Unknown	20.035	20.0431
mglandfemalewtypeF133	Bactin_mouse	Unknown	20.0715
mglandfemalewtypeF133	Bactin_mouse	Unknown	20.0226
mglandfemalehomokoF13	Bactin_mouse	Unknown	18.1938	18.2045	18.7177	1.00278	0.162518
mglandfemalehomokoF13	Bactin_mouse	Unknown	18.1682
mglandfemalehomokoF13	Bactin_mouse	Unknown	18.2515
mglandfemalehomokoF121	Bactin_mouse	Unknown	17.8827	17.8157
mglandfemalehomokoF121	Bactin_mouse	Unknown	17.9214
mglandfemalehomokoF121	Bactin_mouse	Unknown	17.643
mglandfemalehomokoF131	Bactin_mouse	Unknown	18.9851	19.0745
mglandfemalehomokoF131	Bactin_mouse	Unknown	18.9598
mglandfemalehomokoF131	Bactin_mouse	Unknown	19.2785
mglandfemalehomokoF132	Bactin_mouse	Unknown	18.3839	18.2366
mglandfemalehomokoF132	Bactin_mouse	Unknown	18.1687
mglandfemalehomokoF132	Bactin_mouse	Unknown	18.1572
mglandfemalehomokoF135	Bactin_mouse	Unknown	20.6715	20.5845
mglandfemalehomokoF135	Bactin_mouse	Unknown	20.4727
mglandfemalehomokoF135	Bactin_mouse	Unknown	20.6093
mglandfemalehomokoF21	Bactin_mouse	Unknown	18.3319	18.3905
mglandfemalehomokoF21	Bactin_mouse	Unknown	18.4491
mglandfemalehomokoF21	Bactin_mouse	Unknown	33.9681
O22	Bactin_mouse	NTC	Undetermined
O23	Bactin_mouse	NTC	Undetermined
O24	Bactin_mouse	NTC	Undetermined
P22	Bactin_mouse	NTC	Undetermined
P23	Bactin_mouse	NTC	36.9268
P24	Bactin_mouse	NTC	Undetermined
GAPDH			Ct	Ct mean	Ct mean	Ct dev std	Ct control-Ct sample
mglandfemalewtypeF017	GAPDH sybr	Unknown	21.0931	21.1009	20.2607	0.614755	0
mglandfemalewtypeF017	GAPDH sybr	Unknown	21.1061
mglandfemalewtypeF017	GAPDH sybr	Unknown	21.1035
mglandfemalewtypeF16	GAPDH sybr	Unknown	19.2622	19.2241
mglandfemalewtypeF16	GAPDH sybr	Unknown	19.1902
mglandfemalewtypeF16	GAPDH sybr	Unknown	19.2199
mglandfemalewtypeF124	GAPDH sybr	Unknown	20.3942	20.3765
mglandfemalewtypeF124	GAPDH sybr	Unknown	20.3547
mglandfemalewtypeF124	GAPDH sybr	Unknown	20.3807
mglandfemalewtypeF125	GAPDH sybr	Unknown	20.0184	20.0423
mglandfemalewtypeF125	GAPDH sybr	Unknown	20.0604
mglandfemalewtypeF125	GAPDH sybr	Unknown	20.048
mglandfemalewtypeF130	GAPDH sybr	Unknown	20.3893	20.4512
mglandfemalewtypeF130	GAPDH sybr	Unknown	20.3959
mglandfemalewtypeF130	GAPDH sybr	Unknown	20.5683
mglandfemalewtypeF133	GAPDH sybr	Unknown	20.4386	20.3692
mglandfemalewtypeF133	GAPDH sybr	Unknown	20.3773
mglandfemalewtypeF133	GAPDH sybr	Unknown	20.2917
mglandfemalehomokoF13	GAPDH sybr	Unknown	19.9675	19.9392	20.1121	0.65364	0.148607
mglandfemalehomokoF13	GAPDH sybr	Unknown	19.9095
mglandfemalehomokoF13	GAPDH sybr	Unknown	19.9405
mglandfemalehomokoF121	GAPDH sybr	Unknown	19.9321	19.8609
mglandfemalehomokoF121	GAPDH sybr	Unknown	19.817
mglandfemalehomokoF121	GAPDH sybr	Unknown	19.8336
mglandfemalehomokoF131	GAPDH sybr	Unknown	20.749	20.8576
mglandfemalehomokoF131	GAPDH sybr	Unknown	20.8978
mglandfemalehomokoF131	GAPDH sybr	Unknown	20.926
mglandfemalehomokoF132	GAPDH sybr	Unknown	19.6824	19.8458
mglandfemalehomokoF132	GAPDH sybr	Unknown	19.9535
mglandfemalehomokoF132	GAPDH sybr	Unknown	19.9016
mglandfemalehomokoF135	GAPDH sybr	Unknown	21.4393	20.9256
mglandfemalehomokoF135	GAPDH sybr	Unknown	21.2175
mglandfemalehomokoF135	GAPDH sybr	Unknown	20.1201
mglandfemalehomokoF21	GAPDH sybr	Unknown	19.2022	19.2434
mglandfemalehomokoF21	GAPDH sybr	Unknown	19.1688
mglandfemalehomokoF21	GAPDH sybr	Unknown	19.3591
J22	GAPDH sybr	NTC	Undetermined
J23	GAPDH sybr	NTC	Undetermined
J24	GAPDH sybr	NTC	Undetermined
K22	GAPDH sybr	NTC	Undetermined
K23	GAPDH sybr	NTC	Undetermined
K24	GAPDH sybr	NTC	Undetermined
