# Supplementary material for: Sfrp3 modulates stromal–epithelial crosstalk during mammary gland development by regulating Wnt levels
Source: Nat Commun. 2019 Jun 6;10:2481. doi: 10.1038/s41467-019-10509-1 (PMC6554275; doi:10.1038/s41467-019-10509-1)
Supplement: Supplementary file 8 — Source Data [file 41467_2019_10509_MOESM8_ESM.zip › Source data/FigS1b/SupplementaryFig1b_raw.xlsx]

## Sheet: 140917_markers2ndpoolFACSpop_2n
SDS 2.4	Absolute QuantificationResults	1
Filename	140917_markers2ndpoolFACSpop_2ndround_analyzed
PlateID
Assay Type	Absolute Quantification
Run DateTime	9/14/17 8:10:08 PM
Operator
ThermalCycleParams
2nd pool
FACS sorted cell populations from mammary gland: P1 (epithelial population: myoepithelial + luminal epithelial cells) and P4 (stromal population)
Pool females +/+: 15 females at 12 weeks of age
Sample Information
CD24a											CD24a	Ppia
Sample	Detector	Task	Ct	Ct mean	Ct dev std	Ct P4wtype -Ct P1 wtype				P4wtypeFACSpop666ngRNA	1	1
FACS2ndpoolP1population666ng	Cd24a-mouse	Unknown	17.6874	17.7318		6.19681				P1wtypeFACSpop666ngRNA	73.3541	0.79794
FACS2ndpoolP1population666ng	Cd24a-mouse	Unknown	17.5279
FACS2ndpoolP1population666ng	Cd24a-mouse	Unknown	17.9799
FACS2ndpoolP4population666ng	Cd24a-mouse	Unknown	24.3051	23.9286		0			140917 2ndround		CD24a/Ppia	CD24a/Ppia	140917		average 2nd pool	dev std
FACS2ndpoolP4population666ng	Cd24a-mouse	Unknown	23.7685							P4wtypeFACSpop666ngRNA	1	1		P4wtypeFACSpop666ngRNA	1	0
FACS2ndpoolP4population666ng	Cd24a-mouse	Unknown	23.7121							P1wtypeFACSpop666ngRNA	91.9293	9.95263		P1wtypeFACSpop666ngRNA	50.941	57.9663
O1	Cd24a-mouse	NTC	Undetermined						Average 2 pools		1st pool (1 plate only_080217)	2nd pool (average 2 plates)		average	std dev
O2	Cd24a-mouse	NTC	Undetermined							P4 pop wtype 600ng	1	1	P4 pop wtype 666ng	1	0
O3	Cd24a-mouse	NTC	Undetermined							P1pop wtype 600ng	17.6499	50.941	P1 pop wtype 666ng	34.2954	23.5403
P1	Cd24a-mouse	NTC	Undetermined
P2	Cd24a-mouse	NTC	Undetermined
P3	Cd24a-mouse	NTC	37.1086
CD49f			Ct	Ct mean	Ct dev std	Ct P4wtype -Ct P1 wtype					CD49f	Ppia
FACS2ndpoolP1population666ng	CD49f_mouse	Unknown	20.6871	20.6405		6.21473				P4wtypeFACSpop666ngRNA	1	1
FACS2ndpoolP1population666ng	CD49f_mouse	Unknown	20.7756							P1wtypeFACSpop666ngRNA	74.271	0.79794
FACS2ndpoolP1population666ng	CD49f_mouse	Unknown	20.4586
FACS2ndpoolP4population666ng	CD49f_mouse	Unknown	26.8351	26.8552		0
FACS2ndpoolP4population666ng	CD49f_mouse	Unknown	26.7814						140917 2ndround		CD49f/Ppia	CD49f/Ppia	140917		average 2nd pool	dev std
FACS2ndpoolP4population666ng	CD49f_mouse	Unknown	26.9491							P4wtypeFACSpop666ngRNA	1	1		P4wtypeFACSpop666ngRNA	1	0
										P1wtypeFACSpop666ngRNA	93.0784	60.6134		P1wtypeFACSpop666ngRNA	76.8459	22.9562
O6	CD49f_mouse	NTC	Undetermined
O7	CD49f_mouse	NTC	Undetermined						Average 2 pools		1st pool (1 plate only_080217)	2nd pool (average 2 plates)		average	std dev
O8	CD49f_mouse	NTC	Undetermined							P4 pop wtype 600ng	1	1	P4 pop wtype 666ng	1	0
P6	CD49f_mouse	NTC	Undetermined							P1 pop wtype 600ng	187.515	76.8459	P1 pop wtype 666ng	132.18	78.2546
P7	CD49f_mouse	NTC	Undetermined
P8	CD49f_mouse	NTC	Undetermined
Aldha1			Ct	Ct mean	Ct dev std	Ct P1wtype -Ct P4 wtype					Aldh1a1	Ppia
FACS2ndpoolP1population666ng	Aldha1_mouse	Unknown	28.4018	28.2806		0				P1wtypeFACSpop666ngRNA	1	1
FACS2ndpoolP1population666ng	Aldha1_mouse	Unknown	28.1839							P4wtypeFACSpop666ngRNA	5.96241	1.25323
FACS2ndpoolP1population666ng	Aldha1_mouse	Unknown	28.256
FACS2ndpoolP4population666ng	Aldha1_mouse	Unknown	25.8407	25.7047		2.5759
FACS2ndpoolP4population666ng	Aldha1_mouse	Unknown	25.5725						140917 2ndround		Aldh1a1/Ppia	Aldh1a1/Ppia	140917		average 2nd pool	dev std
FACS2ndpoolP4population666ng	Aldha1_mouse	Unknown	25.7008							P1wtypeFACSpop666ngRNA	1	1		P1wtypeFACSpop666ngRNA	1	0
										P4wtypeFACSpop666ngRNA	4.75765	6.6777		P4wtypeFACSpop666ngRNA	5.71767	1.35768
O11	Aldha1_mouse	NTC	Undetermined
O12	Aldha1_mouse	NTC	Undetermined
O13	Aldha1_mouse	NTC	Undetermined						Average 2 pools		1st pool (1 plate only_080217)	2nd pool (average 2 plates)		average	std dev
P11	Aldha1_mouse	NTC	Undetermined							P1 pop wtype 600ng	1	1	P1 pop wtype 666ng	1	0
P12	Aldha1_mouse	NTC	Undetermined							P4 pop wtype 600ng	11.4378	5.71767	P4 pop wtype 666ng	8.57771	4.04471
P13	Aldha1_mouse	NTC	Undetermined
Bactin			Ct	Ct mean	Ct dev std	Ct P1wtype -Ct P4 wtype
FACS2ndpoolP1population666ng	Bactin_mouse	Unknown	14.3415
FACS2ndpoolP1population666ng	Bactin_mouse	Unknown	14.3625
FACS2ndpoolP1population666ng	Bactin_mouse	Unknown	13.7641
FACS2ndpoolP4population666ng	Bactin_mouse	Unknown	14.7336
FACS2ndpoolP4population666ng	Bactin_mouse	Unknown	14.5171
FACS2ndpoolP4population666ng	Bactin_mouse	Unknown	14.7241
O16	Bactin_mouse	NTC	Undetermined
O17	Bactin_mouse	NTC	Undetermined
O18	Bactin_mouse	NTC	Undetermined
P16	Bactin_mouse	NTC	Undetermined
P17	Bactin_mouse	NTC	Undetermined
P18	Bactin_mouse	NTC	36.9985
Ppia			Ct	Ct mean	Ct dev std	Ct P1wtype -Ct P4 wtype	Ct P4wtype -Ct P1 wtype
FACS2ndpoolP1population666ng	Ppia_mouse	Unknown	14.7145	14.5788		0	-0.325648
FACS2ndpoolP1population666ng	Ppia_mouse	Unknown	14.5853
FACS2ndpoolP1population666ng	Ppia_mouse	Unknown	14.4365
FACS2ndpoolP4population666ng	Ppia_mouse	Unknown	14.6831	14.2531		0.325648	0
FACS2ndpoolP4population666ng	Ppia_mouse	Unknown	13.8232
FACS2ndpoolP4population666ng	Ppia_mouse	Unknown	Undetermined
F1
O22	Ppia_mouse	NTC	37.0424
O23	Ppia_mouse	NTC	Undetermined
O24	Ppia_mouse	NTC	Undetermined
P22	Ppia_mouse	NTC	Undetermined
P23	Ppia_mouse	NTC	Undetermined
P24	Ppia_mouse	NTC	Undetermined
