# Supplementary material for: Sfrp3 modulates stromal–epithelial crosstalk during mammary gland development by regulating Wnt levels
Source: Nat Commun. 2019 Jun 6;10:2481. doi: 10.1038/s41467-019-10509-1 (PMC6554275; doi:10.1038/s41467-019-10509-1)
Supplement: Supplementary file 8 — Source Data [file 41467_2019_10509_MOESM8_ESM.zip › Source data/FigS1c/Supplementary Fig1c.xlsx]

## Sheet: Hoja1
Exp3 20/06/18
fibroblasts wt	FRZBCRD	2448121	24.4812	24.4098	19.9178		1		fibroblasts wt	Glut4/1 mouse	Undetermined		34.9752	30.4833				fibroblasts wt	Vimentin mouse	16082819	16.0828	16.2537	11.7618
fibroblasts wt	FRZBCRD	24297094	24.2971						fibroblasts wt	Glut4/1 mouse	3497521	34.9752						fibroblasts wt	Vimentin mouse	16332048	16.332
fibroblasts wt	FRZBCRD	24451002	24.451						fibroblasts wt	Glut4/1 mouse	23446964							fibroblasts wt	Vimentin mouse	16346373	16.3464
fibroblasts ko	FRZBCRD	37887375	37.8874	37.7281	33.3176	13.3997	9.25282e-05		fibroblasts ko	Glut4/1 mouse	35926884	35.9269	35.8259	31.4154				fibroblasts ko	Vimentin mouse	16301754	16.3018	16.5108	12.1003
fibroblasts ko	FRZBCRD	3459287							fibroblasts ko	Glut4/1 mouse	37571163							fibroblasts ko	Vimentin mouse	16956911	16.9569
fibroblasts ko	FRZBCRD	37568825	37.5688						fibroblasts ko	Glut4/1 mouse	35725002	35.725						fibroblasts ko	Vimentin mouse	16273788	16.2738
adipocytes 68wt	FRZBCRD	28896872	28.8969	29.3066	24.586	4.66814	0.0393324		adipocytes 68wt	Glut4/1 mouse	30143373	30.1434	30.2584	25.5378				adipocytes 68wt	Vimentin mouse	1659971	16.5997	16.5069	11.7863
adipocytes 68wt	FRZBCRD	29597567	29.5976						adipocytes 68wt	Glut4/1 mouse	30303503	30.3035						adipocytes 68wt	Vimentin mouse	16410654	16.4107
adipocytes 68wt	FRZBCRD	2942525	29.4252						adipocytes 68wt	Glut4/1 mouse	30328339	30.3283						adipocytes 68wt	Vimentin mouse	16510344	16.5103
adipocytes 87wt	FRZBCRD	31002184	31.0022	30.8086	26.1939	6.27609	0.0129035		adipocytes 87wt	Glut4/1 mouse	28918705	28.9187	28.9364	24.3218				adipocytes 87wt	Vimentin mouse	17146362	17.1464	17.0561	12.4414
adipocytes 87wt	FRZBCRD	30590355	30.5904						adipocytes 87wt	Glut4/1 mouse	28851875	28.8519						adipocytes 87wt	Vimentin mouse	16957123	16.9571
adipocytes 87wt	FRZBCRD	30833124	30.8331						adipocytes 87wt	Glut4/1 mouse	2903871	29.0387						adipocytes 87wt	Vimentin mouse	17064775	17.0648
adipocytes 90wt	FRZBCRD	2990587	29.9059	29.9636	25.6047	5.68683	0.019413		adipocytes 90wt	Glut4/1 mouse	27406704	27.4067	27.378	23.0191				adipocytes 90wt	Vimentin mouse	18008617	18.0086	17.8906	13.5316
adipocytes 90wt	FRZBCRD	30311752	30.3118						adipocytes 90wt	Glut4/1 mouse	27229734	27.2297						adipocytes 90wt	Vimentin mouse	17772573	17.7726
adipocytes 90wt	FRZBCRD	29673208	29.6732						adipocytes 90wt	Glut4/1 mouse	27497665	27.4977						adipocytes 90wt	Vimentin mouse	16989243
fibroblasts wt	GAPDH sybr	15626839	15.6268	15.7041	11.2121				fibroblasts wt	18S_mouse	43383646	4.33836	4.49195
fibroblasts wt	GAPDH sybr	13410326							fibroblasts wt	18S_mouse	44652166	4.46522
fibroblasts wt	GAPDH sybr	15781309	15.7813						fibroblasts wt	18S_mouse	4672257	4.67226
fibroblasts ko	GAPDH sybr	21527826		15.8135	11.403				fibroblasts ko	18S_mouse	4188204	4.1882	4.41053
fibroblasts ko	GAPDH sybr	15667041	15.667						fibroblasts ko	18S_mouse	443964	4.43964
fibroblasts ko	GAPDH sybr	15960002	15.96						fibroblasts ko	18S_mouse	46037483	4.60375
adipocytes 68wt	GAPDH sybr	15506542	15.5065	15.4796	10.759				adipocytes 68wt	18S_mouse	47048154	4.70482	4.7206
adipocytes 68wt	GAPDH sybr	15452749	15.4527						adipocytes 68wt	18S_mouse	45191627	4.51916
adipocytes 68wt	GAPDH sybr	14050636							adipocytes 68wt	18S_mouse	49378266	4.93783
adipocytes 87wt	GAPDH sybr	15357023	15.357	15.3641	10.7495				adipocytes 87wt	18S_mouse	4674881	4.67488	4.61464
adipocytes 87wt	GAPDH sybr	15422261	15.4223						adipocytes 87wt	18S_mouse	4560841	4.56084
adipocytes 87wt	GAPDH sybr	15313054	15.3131						adipocytes 87wt	18S_mouse	4608195	4.6082
adipocytes 90wt	GAPDH sybr	16010832	16.0108	15.9506	11.5917				adipocytes 90wt	18S_mouse	4314348	4.31435	4.35895
adipocytes 90wt	GAPDH sybr	15890426	15.8904						adipocytes 90wt	18S_mouse	43151803	4.31518
adipocytes 90wt	GAPDH sybr	15239661							adipocytes 90wt	18S_mouse	44473343	4.44733
fibroblasts wt	Glut4/1 mouse	Undetermined		34.9752	30.4833	6.19037	0.0136934		fibroblasts wt	18S_mouse	43383646	4.33836	4.49195
fibroblasts wt	Glut4/1 mouse	3497521	34.9752						fibroblasts wt	18S_mouse	44652166	4.46522
fibroblasts wt	Glut4/1 mouse	23446964							fibroblasts wt	18S_mouse	4672257	4.67226
fibroblasts ko	Glut4/1 mouse	35926884	35.9269	35.8259	31.4154	7.12252	0.00717642		fibroblasts ko	18S_mouse	4188204	4.1882	4.41053
fibroblasts ko	Glut4/1 mouse	37571163							fibroblasts ko	18S_mouse	443964	4.43964
fibroblasts ko	Glut4/1 mouse	35725002	35.725						fibroblasts ko	18S_mouse	46037483	4.60375
adipocytes 68wt	Glut4/1 mouse	30143373	30.1434	30.2584	25.5378	24.2929	1		adipocytes 68wt	18S_mouse	47048154	4.70482	4.7206
adipocytes 68wt	Glut4/1 mouse	30303503	30.3035						adipocytes 68wt	18S_mouse	45191627	4.51916
adipocytes 68wt	Glut4/1 mouse	30328339	30.3283						adipocytes 68wt	18S_mouse	49378266	4.93783
adipocytes 87wt	Glut4/1 mouse	28918705	28.9187	28.9364	24.3218				adipocytes 87wt	18S_mouse	4674881	4.67488	4.61464
adipocytes 87wt	Glut4/1 mouse	28851875	28.8519						adipocytes 87wt	18S_mouse	4560841	4.56084
adipocytes 87wt	Glut4/1 mouse	2903871	29.0387						adipocytes 87wt	18S_mouse	4608195	4.6082
adipocytes 90wt	Glut4/1 mouse	27406704	27.4067	27.378	23.0191				adipocytes 90wt	18S_mouse	4314348	4.31435	4.35895
adipocytes 90wt	Glut4/1 mouse	27229734	27.2297						adipocytes 90wt	18S_mouse	43151803	4.31518
adipocytes 90wt	Glut4/1 mouse	27497665	27.4977						adipocytes 90wt	18S_mouse	44473343	4.44733

## Sheet: Hoja2
Exp 2 19/06/18
fibroblasts wt	FRZBCRD	24387156	24.3872	24.2441	19.4022		1		fibroblasts wt	Glut4/1 mouse	3458118	34.5812	34.706	29.8641				fibroblasts wt	Vimentin mouse	16347818	16.3478	16.0092	11.1673
fibroblasts wt	FRZBCRD	24490675	24.4907						fibroblasts wt	Glut4/1 mouse								fibroblasts wt	Vimentin mouse	1607792	16.0779
fibroblasts wt	FRZBCRD	2385446	23.8545						fibroblasts wt	Glut4/1 mouse	34830723	34.8307						fibroblasts wt	Vimentin mouse	15601923	15.6019
fibroblasts ko	FRZBCRD	34451714	34.4517	34.5363	29.9202	10.518	0.00068197		fibroblasts ko	Glut4/1 mouse	37063236	37.0632	35.923	31.3069				fibroblasts ko	Vimentin mouse	16342646	16.3426	16.4466	11.8306
fibroblasts ko	FRZBCRD	37351334							fibroblasts ko	Glut4/1 mouse	34729195	34.7292						fibroblasts ko	Vimentin mouse	16554382	16.5544
fibroblasts ko	FRZBCRD	34620834	34.6208						fibroblasts ko	Glut4/1 mouse	35976547	35.9765						fibroblasts ko	Vimentin mouse	16442856	16.4429
adipocytes 68wt	FRZBCRD	28612703	28.6127	28.6797	23.6982	4.29599	0.0509071		adipocytes 68wt	Glut4/1 mouse	29957062	29.9571	29.8466	24.8651				adipocytes 68wt	Vimentin mouse	15502372	15.5024	15.8398	10.8584
adipocytes 68wt	FRZBCRD	28879852	28.8799						adipocytes 68wt	Glut4/1 mouse	29627941	29.6279						adipocytes 68wt	Vimentin mouse	162152	16.2152
adipocytes 68wt	FRZBCRD	28546444	28.5464						adipocytes 68wt	Glut4/1 mouse	29954792	29.9548						adipocytes 68wt	Vimentin mouse	15801912	15.8019
adipocytes 87wt	FRZBCRD	29145416	29.1454	29.819	24.9241	5.52185	0.021765		adipocytes 87wt	Glut4/1 mouse	27157812	27.1578	27.1036	22.2087				adipocytes 87wt	Vimentin mouse	17091524	17.0915	17.1583	12.2634
adipocytes 87wt	FRZBCRD	30368992	30.369						adipocytes 87wt	Glut4/1 mouse	2733522	27.3352						adipocytes 87wt	Vimentin mouse	17152918	17.1529
adipocytes 87wt	FRZBCRD	2994259	29.9426						adipocytes 87wt	Glut4/1 mouse	2681782	26.8178						adipocytes 87wt	Vimentin mouse	17230524	17.2305
adipocytes 90wt	FRZBCRD	30661957	30.662	30.1591	25.1787	5.77651	0.018243		adipocytes 90wt	Glut4/1 mouse	2882845	28.8285	28.8464	23.8661				adipocytes 90wt	Vimentin mouse	1632427	16.3243	16.6152	11.6349
adipocytes 90wt	FRZBCRD	30724697	30.7247						adipocytes 90wt	Glut4/1 mouse	28758589	28.7586						adipocytes 90wt	Vimentin mouse	16791904	16.7919
adipocytes 90wt	FRZBCRD	290906	29.0906						adipocytes 90wt	Glut4/1 mouse	2895219	28.9522						adipocytes 90wt	Vimentin mouse	16729515	16.7295
fibroblasts wt	GAPDH sybr	15626839	15.6268	14.9395	10.0976				fibroblasts wt	18S_mouse	475759	4.75759	4.84188
fibroblasts wt	GAPDH sybr	13410326	13.4103						fibroblasts wt	18S_mouse	4768742	4.76874
fibroblasts wt	GAPDH sybr	15781309	15.7813						fibroblasts wt	18S_mouse	49992933	4.99929
fibroblasts ko	GAPDH sybr	21527826	21.5278	17.7183	13.1022				fibroblasts ko	18S_mouse			4.61605
fibroblasts ko	GAPDH sybr	15667041	15.667						fibroblasts ko	18S_mouse	4658487	4.65849
fibroblasts ko	GAPDH sybr	15960002	15.96						fibroblasts ko	18S_mouse	4573608	4.57361
adipocytes 68wt	GAPDH sybr	15506542	15.5065	15.0033	10.0219				adipocytes 68wt	18S_mouse	5070325	5.07033	4.98145
adipocytes 68wt	GAPDH sybr	15452749	15.4527						adipocytes 68wt	18S_mouse	4985087	4.98509
adipocytes 68wt	GAPDH sybr	14050636	14.0506						adipocytes 68wt	18S_mouse	4888951	4.88895
adipocytes 87wt	GAPDH sybr	15357023	15.357	15.3641	10.4692				adipocytes 87wt	18S_mouse	47402625	4.74026	4.89493
adipocytes 87wt	GAPDH sybr	15422261	15.4223						adipocytes 87wt	18S_mouse	49424815	4.94248
adipocytes 87wt	GAPDH sybr	15313054	15.3131						adipocytes 87wt	18S_mouse	50020475	5.00205
adipocytes 90wt	GAPDH sybr	16010832	16.0108	15.7136	10.7333				adipocytes 90wt	18S_mouse	50111275	5.01113	4.98035
adipocytes 90wt	GAPDH sybr	15890426	15.8904						adipocytes 90wt	18S_mouse	50669513	5.06695
adipocytes 90wt	GAPDH sybr	15239661	15.2397						adipocytes 90wt	18S_mouse	48629704	4.86297
fibroblasts wt	Glut4/1 mouse	3458118	34.5812	34.706	29.8641	6.21745	0.0134389
fibroblasts wt	Glut4/1 mouse
fibroblasts wt	Glut4/1 mouse	34830723	34.8307
fibroblasts ko	Glut4/1 mouse	37063236	37.0632	35.3529	30.7368	7.09019	0.00733904
fibroblasts ko	Glut4/1 mouse	34729195	34.7292
fibroblasts ko	Glut4/1 mouse	35976547	35.9765
adipocytes 68wt	Glut4/1 mouse	29957062	29.9571	29.8466	24.8651	23.6466	1
adipocytes 68wt	Glut4/1 mouse	29627941	29.6279
adipocytes 68wt	Glut4/1 mouse	29954792	29.9548
adipocytes 87wt	Glut4/1 mouse	27157812	27.1578	27.1036	22.2087
adipocytes 87wt	Glut4/1 mouse	2733522	27.3352
adipocytes 87wt	Glut4/1 mouse	2681782	26.8178
adipocytes 90wt	Glut4/1 mouse	2882845	28.8285	28.8464	23.8661
adipocytes 90wt	Glut4/1 mouse	28758589	28.7586
adipocytes 90wt	Glut4/1 mouse	2895219	28.9522
fibroblasts wt
fibroblasts wt
fibroblasts wt
fibroblasts ko
fibroblasts ko
fibroblasts ko
adipocytes 68wt
adipocytes 68wt
adipocytes 68wt
adipocytes 90wt
adipocytes 90wt
adipocytes 90wt
adipocytes 87wt
adipocytes 87wt
adipocytes 87wt

## Sheet: Hoja3
Exp1 18/06/18
fibroblasts wt	FRZBCRD	24479792	24.4798	24.5157	20.1344		1		fibroblasts wt	Glut4/1 mouse	33157017	33.157	35.6633	31.282				fibroblasts wt	Vimentin mouse	1569854	1.56985	17.9389	13.5576
fibroblasts wt	FRZBCRD	24571758	24.5718						fibroblasts wt	Glut4/1 mouse	34331852	34.3319						fibroblasts wt	Vimentin mouse	3639208	36.3921
fibroblasts wt	FRZBCRD	24495653	24.4957						fibroblasts wt	Glut4/1 mouse	39501156	39.5012						fibroblasts wt	Vimentin mouse	15854863	15.8549
fibroblasts ko	FRZBCRD	3689274	36.8927	37.5221	33.1042	12.9698	0.000124651		fibroblasts ko	Glut4/1 mouse	32778366	32.7784	35.0663	30.6484				fibroblasts ko	Vimentin mouse	16027313	16.0273	#VALUE!	#VALUE!
fibroblasts ko	FRZBCRD	3733609	37.3361						fibroblasts ko	Glut4/1 mouse	3996062	39.9606						fibroblasts ko	Vimentin mouse	Undetermined	#VALUE!
fibroblasts ko	FRZBCRD	38337563	38.3376						fibroblasts ko	Glut4/1 mouse	3245992	32.4599						fibroblasts ko	Vimentin mouse	16061838	16.0618
adipocytes 68wt	FRZBCRD	29058321	29.0583	28.9197	24.4218	4.28745	0.0512093		adipocytes 68wt	Glut4/1 mouse	28684732	28.6847	28.6041	24.1062				adipocytes 68wt	Vimentin mouse	15483866	15.4839	524.982	520.484
adipocytes 68wt	FRZBCRD	28834202	28.8342						adipocytes 68wt	Glut4/1 mouse	2835484	28.3548						adipocytes 68wt	Vimentin mouse	15433663	1543.37
adipocytes 68wt	FRZBCRD	28866543	28.8665						adipocytes 68wt	Glut4/1 mouse	28772644	28.7726						adipocytes 68wt	Vimentin mouse	16095636	16.0956
adipocytes 87wt	FRZBCRD	30752254	30.7523	31.0824	26.3965	6.26208	0.0130294		adipocytes 87wt	Glut4/1 mouse	27639572	27.6396	27.4396	22.7536				adipocytes 87wt	Vimentin mouse	1653093	1.65309	1.65071	-3.0352
adipocytes 87wt	FRZBCRD	31226442	31.2264						adipocytes 87wt	Glut4/1 mouse	27585302	27.5853						adipocytes 87wt	Vimentin mouse	1641654	1.64165
adipocytes 87wt	FRZBCRD	31268429	31.2684						adipocytes 87wt	Glut4/1 mouse	27093788	27.0938						adipocytes 87wt	Vimentin mouse	1657394	1.65739
adipocytes 90wt	FRZBCRD	30331463	30.3315	30.0843	25.7673	5.63295	0.0201518		adipocytes 90wt	Glut4/1 mouse	25763597	25.7636	25.7054	21.3884				adipocytes 90wt	Vimentin mouse	1676814	16.7681	11.4765	7.15945
adipocytes 90wt	FRZBCRD	29909897	29.9099						adipocytes 90wt	Glut4/1 mouse	2579994	25.7999						adipocytes 90wt	Vimentin mouse	15994031	15.994
adipocytes 90wt	FRZBCRD	30011671	30.0117						adipocytes 90wt	Glut4/1 mouse	25552603	25.5526						adipocytes 90wt	Vimentin mouse	1667231	1.66723
fibroblasts wt	GAPDH sybr	16814793	16.8148	22.6675	18.2861				fibroblasts wt	18S_mouse	43429823	4.34298	4.38136
fibroblasts wt	GAPDH sybr	34523575	34.5236						fibroblasts wt	18S_mouse	44857593	4.48576
fibroblasts wt	GAPDH sybr	16664099	16.6641						fibroblasts wt	18S_mouse	4315334	4.31533
fibroblasts ko	GAPDH sybr	16956879	16.9569	16.9998	12.5818				fibroblasts ko	18S_mouse	44775	4.4775	4.41794
fibroblasts ko	GAPDH sybr	17032331	17.0323						fibroblasts ko	18S_mouse	43970914	4.39709
fibroblasts ko	GAPDH sybr	17010103	17.0101						fibroblasts ko	18S_mouse	43792295	4.37923
adipocytes 68wt	GAPDH sybr	16609716	16.6097	11.706	7.20815				adipocytes 68wt	18S_mouse	45414515	4.54145	4.49786
adipocytes 68wt	GAPDH sybr	1665002	1.665						adipocytes 68wt	18S_mouse	454382	4.54382
adipocytes 68wt	GAPDH sybr	16843311	16.8433						adipocytes 68wt	18S_mouse	4408319	4.40832
adipocytes 87wt	GAPDH sybr	1684242	1.68424	11.6014	6.9155				adipocytes 87wt	18S_mouse	47712054	4.77121	4.68592
adipocytes 87wt	GAPDH sybr	16704844	16.7048						adipocytes 87wt	18S_mouse	4639784	4.63978
adipocytes 87wt	GAPDH sybr	16415154	16.4152						adipocytes 87wt	18S_mouse	4646763	4.64676
adipocytes 90wt	GAPDH sybr	17038712	17.0387	17.089	12.7719				adipocytes 90wt	18S_mouse	434516	4.34516	4.31702
adipocytes 90wt	GAPDH sybr	17095285	17.0953						adipocytes 90wt	18S_mouse	4210237	4.21024
adipocytes 90wt	GAPDH sybr	17132887	17.1329						adipocytes 90wt	18S_mouse	43956637	4.39566
fibroblasts wt	Glut4/1 mouse	33157017	33.157	35.6633	31.282	8.53258	0.00270046
fibroblasts wt	Glut4/1 mouse	34331852	34.3319
fibroblasts wt	Glut4/1 mouse	39501156	39.5012
fibroblasts ko	Glut4/1 mouse	32778366	32.7784	36.2103	31.7923	9.04293	0.00189586
fibroblasts ko	Glut4/1 mouse	3996062	39.9606
fibroblasts ko	Glut4/1 mouse	3245992	32.4599
adipocytes 68wt	Glut4/1 mouse	28684732	28.6847	28.6041	24.1062	22.7494	1
adipocytes 68wt	Glut4/1 mouse	2835484	28.3548
adipocytes 68wt	Glut4/1 mouse	28772644	28.7726
adipocytes 87wt	Glut4/1 mouse	27639572	27.6396	27.4396	22.7536
adipocytes 87wt	Glut4/1 mouse	27585302	27.5853
adipocytes 87wt	Glut4/1 mouse	27093788	27.0938
adipocytes 90wt	Glut4/1 mouse	25763597	25.7636	25.7054	21.3884
adipocytes 90wt	Glut4/1 mouse	2579994	25.7999
adipocytes 90wt	Glut4/1 mouse	25552603	25.5526
																										✔
																								✔		✔
																								✔		✔

## Sheet: Hoja4
Cálculos
FRZB
Exp1					Media tres exp
FRZB	Valores	MEDIA	%
Fibrob WT	1	1	100			exp1	exp2	exp3	media	SD
Fibrob KO	0.000124651	0.000124651	0.0124651		Fibroblasts WT	100	100	100	100	0
Adip	0.0512093	0.0281302	2.81302		Fibroblasts KO	0.0124651	0.068197	0.00925282	0.0299716	0.0331431
Adip	0.0130294				Adipocytes WT	2.81302	3.0305	2.3883	2.74394	0.326628
Adip	0.0201518				CD45+	0.899995	1.21321	1.35025	1.15448	0.230799
Cd45+	0.0899995	0.0899995	0.899995
Exp2
FRZB	Valores	MEDIA	%
Fibrob WT	1	1	100
Fibrob KO	0.00068197	0.00068197	0.068197
Adip	0.0509071	0.030305	3.0305
Adip	0.021765
Adip	0.018243
CD45+	0.0121321	0.0121321	1.21321
Exp3
FRZB	Valores	MEDIA	%
Fibrob WT	1	1	100
Fibrob KO	9.25282e-05	9.25282e-05	0.00925282
Adip	0.0393324	0.023883	2.3883
Adip	0.0129035
Adip	0.019413
Cd45+	0.0135025	0.0135025	1.35025				Fibroblast	Fibroblast KO	Adipocytes	CD45+
GLUT4
Exp1					Media tres exp
Glut4	Valores	%
Fibrob WT	0.00270046	0.270046			exp1	exp2	exp3	media	SD
Fibrob KO	0.00189586	0.189586		Fibroblasts WT	0.270046	1.34389	1.36934	0.994425	0.62746
Adip	1	100		Fibroblasts KO	0.189586	0.733904	0.717642	0.547044	0.309674
CD45	0.00154657	0.154565		Adipocytes WT	100	100	100	100	0
Adip				CD45+	0.154657	0.102536	0.12367	0.126954	0.0262152
Exp2
Glut4	Valores	%
Fibrob WT	0.0134389	1.34389
Fibrob KO	0.00733904	0.733904
Adip	1	100
CD45+	0.00102536	0.102536
Exp3
Glut4	Valores	%
Fibrob WT	0.0136934	1.36934
Fibrob KO	0.00717642	0.717642
Adip	1	100
CD45+	0.0012367	0.12367
