# Supplementary material for: Sfrp3 modulates stromal–epithelial crosstalk during mammary gland development by regulating Wnt levels
Source: Nat Commun. 2019 Jun 6;10:2481. doi: 10.1038/s41467-019-10509-1 (PMC6554275; doi:10.1038/s41467-019-10509-1)
Supplement: Supplementary file 8 — Source Data [file 41467_2019_10509_MOESM8_ESM.zip › Source data/Fig1a/Fig1a_raw.xlsx]

## Sheet: Hoja1
	1º Placa 050717	FRZB CRD/Bactin			FRZB CRD/Bactin	average	dev std
	femalewtype3weeks	1			3 wks	1	0
	femalewtype6weeks	0.896159			6 wks	0.810617	0.120975
	femalewtype8weeks	0.884042			8 wks	0.762862	0.171374
	femalewtypeP8.5	0.570302			P8,5	0.499705	0.0998392
	femalewtypeP13.5	0.538739			P13,5	0.444385	0.133436
	2º Placa 060717	FRZB CRD/Bactin
	femalewtype3weeks	1
	femalewtype6weeks	0.725074
	femalewtype8weeks	0.641683
	femalewtypeP8.5	0.429108
	femalewtypeP13.5	0.350032
	3º Placa 110717	FRZB CRD/Bactin
	femalewtype8weeks	1
	femalewtypeP8.5	0.91135
	femalewtypeP13.5	0.672251
	4º Placa 120717	FRZB CRD/Bactin
	femalewtype8weeks	1
	femalewtypeP8.5	0.697343
	femalewtypeP13.5	0.930826
	1º Placa 050717	FRZB CRD/GAPDH			FRZB CRD/GAPDH	average	dev std
	femalewtype3weeks	1			3 wks	1	0
	femalewtype6weeks	0.81211			6 wks	0.76205	0.0707964
	femalewtype8weeks	0.797041			8 wks	0.708603	0.12507
	femalewtypeP8.5	0.300253			P8,5	0.292608	0.0108115
	femalewtypeP13.5	0.25009			P13,5	0.232897	0.0243149
	2º Placa 060717	FRZB CRD/GAPDH
	femalewtype3weeks	1
	femalewtype6weeks	0.711989
	femalewtype8weeks	0.620165
	femalewtypeP8.5	0.284963
	femalewtypeP13.5	0.215704
	3º Placa 110717	FRZB CRD/GAPDH
	femalewtype8weeks	1
	femalewtypeP8.5	0.415465
	femalewtypeP13.5	0.356334			FRZB CRD/GAPDH
					3 versus 6 weeks	The two-tailed P value equals 0.0005
						By conventional criteria, this difference is considered to be extremely statistically significant.
	4º Placa 120717	FRZB CRD/GAPDH
					3 versus 8 weeks	The two-tailed P value equals 0.0035
	femalewtype8weeks	1				By conventional criteria, this difference is considered to be very statistically significant.
	femalewtypeP8.5	0.452943
	femalewtypeP13.5	0.419523			8 versus P8.5	The two-tailed P value equals 0.0025
						By conventional criteria, this difference is considered to be very statistically significant.
					8 versus P13.5	The two-tailed P value equals 0.0003
						By conventional criteria, this difference is considered to be extremely statistically significant.
					P8.5 versus P13.5	The two-tailed P value equals 0.0114
						By conventional criteria, this difference is considered to be statistically significant.
