# Supplementary material for: Sfrp3 modulates stromal–epithelial crosstalk during mammary gland development by regulating Wnt levels
Source: Nat Commun. 2019 Jun 6;10:2481. doi: 10.1038/s41467-019-10509-1 (PMC6554275; doi:10.1038/s41467-019-10509-1)
Supplement: Supplementary file 8 — Source Data [file 41467_2019_10509_MOESM8_ESM.zip › Source data/FigS2b/SupplementaryFig.2b_raw.xlsx]

## Sheet: Hoja1
KO female lactating							Wtype female lactating
			weight mean	std dev						weight mean	std dev
day cut	litter #1	8.15	8.97667	0.927703			day cut	litter #1	7.52	8.64667	1.14023
	litter #2	8.8						litter #2	9.8
	litter #3	9.98						litter #3	8.62
			weight mean	std dev						weight mean	std dev
day weaning	litter #1	15.39	15.2067	0.251462			day weaning	litter #1	14.61	15.2267	1.09418
	litter #2	14.92						litter #2	16.49
	litter #3	15.31						litter #3	14.58
analysis weight day of cut	weight mean	std dev
KO female lactating	8.97667	0.927703	The two-tailed P value equals 0.7172							std dev	wt	homo	std dev
Wtype female lactating	8.64667	1.14023	By conventional criteria, this difference is considered to be not statistically significant.							1.14023	8.64667	8.97667	0.927703	1.14023	0.927703
										1.09418	15.2267	15.2067	0.251462	1.09418	0.251462
analysis weight day of weaning	weight mean
KO female lactating	15.2067	0.251462	The two-tailed P value equals 0.9369
Wtype female lactating	15.2267	1.09418	By conventional criteria, this difference is considered to be not statistically significant.
