# Supplementary material for: Sfrp3 modulates stromal–epithelial crosstalk during mammary gland development by regulating Wnt levels
Source: Nat Commun. 2019 Jun 6;10:2481. doi: 10.1038/s41467-019-10509-1 (PMC6554275; doi:10.1038/s41467-019-10509-1)
Supplement: Supplementary file 8 — Source Data [file 41467_2019_10509_MOESM8_ESM.zip › Source data/FigS2e/SupplementaryFig.2e_raw.xlsx]

## Sheet: Hoja1
	PIXELS												PORCENTAJE												ANÁLISIS
			Total	Colágeno	Rojo	Rojo2	Naranja	Amarillo	Verde	E. Intersticial	SUMA				Total	Colágeno	Rojo	Rojo2	Naranja	Amarillo	Verde	E. Intersticial	TOTAL			Colágeno	Rojo	Rojo2	Naranja	Amarillo	Verde	E. Intersticial			R-N-A	Verde	E. Intersticial
			0 - 255	1 - 255	1 - 9	130 - 255	10 - 38	39 - 51	52 - 128	129 - 229					0 - 255	1 - 255	1 - 9	130 - 255	10 - 38	39 - 51	52 - 128	129 - 229
	Homo#4	#1	480000	32004	1265	54	17172	10509	3004	0	32004		Homo#4	#1		100	3.95263	0.168729	53.6558	32.8365	9.38633	0	100		Homo#4	100	6.66767	0.153244	59.4383	21.8975	11.8378	0.00540901		Homo#4	88.1567	11.8378	0.00540901						final graphic
		#2	480000	27085	2335	10	14952	3536	6252	0	27085			#2		100	8.62101	0.0369208	55.204	13.0552	23.0829	0	100		Homo#5	100	13.9189	0.338469	61.5195	16.6509	7.48855	0.0837342		Homo#5	92.4277	7.48855	0.0837342						wtype	homo	dev std wtype	dev std homo
		#3	480000	123727	9176	972	61331	28504	23708	36	123727			#3		100	7.41633	0.785601	49.5696	23.0378	19.1615	0.0290963	100		Homo#F0414	100	11.3439	0.0486491	66.4244	12.9924	9.18785	0.00277552		Homo#F0414	90.8094	9.18785	0.00277552			R-N-A			87.246	90.4646	2.12427	2.15625
		#4	480000	41775	3727	56	32030	5184	778	0	41775			#4		100	8.9216	0.134051	76.6727	12.4093	1.86236	0	100		PROMEDIO	100	10.6435	0.180121	62.4607	17.1802	9.50475	0.0306396		PROMEDIO	90.4646	9.50475	0.0306396			Verde			12.741	9.50475	2.12702	2.19189
		#5	480000	25704	2670	7	18538	2976	1513	0	25704			#5		100	10.3875	0.0272331	72.1211	11.578	5.88624	0	100											DESV,	2.15625	2.19189	0.0460002
		#6	480000	33157	1324	21	19503	7249	5054	6	33157			#6		100	3.99312	0.063335	58.8202	21.8627	15.2426	0.0180957	100
		#7	480000	37417	2239	14	23430	7812	3918	4	37417			#7		100	5.98391	0.0374161	62.6186	20.8782	10.4712	0.0106903	100		WT#F0385	100	9.04457	0.192979	58.6332	17.9742	14.1438	0.0112876		WT#F0385	85.8449	14.1438	0.0112876
		#8	480000	61852	5519	140	39401	14151	2640	1	61852			#8		100	8.92291	0.226347	63.7021	22.8788	4.26825	0.00161676	100		WT#F0386	100	8.46008	0.227099	57.3445	20.1713	13.7855	0.0116405		WT#F0386	86.2029	13.7855	0.0116405
		#9	480000	93149	4824	10	45809	20289	22217	0	93149			#9		100	5.1788	0.0107355	49.1782	21.7812	23.851	0	100		WT#F0392	100	14.8465	0.405181	58.2994	16.1391	10.2936	0.0162184		WT#F0392	89.6902	10.2936	0.0162184
		#10	480000	128218	5607	203	62039	53619	6750	0	128218			#10		100	4.37302	0.158324	48.3856	41.8186	5.26447	0	100		PROMEDIO	100	10.7837	0.275086	58.0923	18.0949	12.741	0.0130488		PROMEDIO	87.246	12.741	0.0130488
		#11	480000	37847	2117	14	24182	7091	4443	0	37847			#11		100	5.59357	0.036991	63.8941	18.736	11.7394	0	100											DESV.	2.12427	2.12702	0.00275059
														PROMEDIO		100	6.66767	0.153244	59.4383	21.8975	11.8378	0.00540901
	Homo#5	#1	480000	98036	13091	478	60361	17635	6436	35	98036		Homo#5	#1		100	13.3533	0.487576	61.5702	17.9883	6.56494	0.0357012	100
		#2	480000	39752	7143	62	22669	5259	4618	1	39752			#2		100	17.9689	0.155967	57.0261	13.2295	11.617	0.0025156	100											R-N-A	The two-tailed P value equals 0.1393
		#3	480000	54346	10703	32	37154	4105	2351	1	54346			#3		100	19.6942	0.058882	68.3657	7.55345	4.32599	0.00184006	100												By conventional criteria, this difference is considered to be not statistically significant.
		#4	480000	58231	5086	50	38065	11596	3431	3	58231			#4		100	8.73418	0.0858649	65.369	19.9138	5.89205	0.0051519	100
		#5	480000	33838	7334	312	20776	4346	1070	0	33838			#5		100	21.6739	0.92204	61.3984	12.8435	3.16213	0	100											Verde	The two-tailed P value equals 0.1404
		#6	480000	43861	3430	124	22195	13560	4538	14	43861			#6		100	7.82016	0.282711	50.603	30.9158	10.3463	0.031919	100												By conventional criteria, this difference is considered to be not statistically significant.
		#7	480000	70419	13291	319	42625	8422	5174	588	70419			#7		100	18.8742	0.453003	60.5305	11.9598	7.34745	0.835002	100
		#8	480000	21620	2119	82	13131	3399	2889	0	21620			#8		100	9.80111	0.379278	60.7354	15.7216	13.3626	0	100
		#9	480000	52756	8365	381	30620	8874	4512	4	52756			#9		100	15.856	0.722193	58.0408	16.8208	8.55258	0.00758208	100
		#10	480000	52255	4244	39	34611	10377	2984	0	52255			#10		100	8.12171	0.074634	66.2348	19.8584	5.71046	0	100
		#11	480000	73263	8213	74	48969	11982	4024	1	73263			#11		100	11.2103	0.101006	66.84	16.3548	5.49254	0.00136495	100
														PROMEDIO		100	13.9189	0.338469	61.5195	16.6509	7.48855	0.0837342
	Homo#F0414	#1	480000	36831	7312	36	24027	3201	2253	2	36831		Homo#F0414	#1		100	19.8528	0.0977437	65.2358	8.69105	6.11713	0.00543021	100
		#2	480000	28947	5152	34	18377	3206	2178	0	28947			#2		100	17.798	0.117456	63.485	11.0754	7.5241	0	100
		#3	480000	26242	3118	16	16897	4248	1963	0	26242			#3		100	11.8817	0.060971	64.3891	16.1878	7.48037	0	100
		#4	480000	41652	2729	19	27690	6879	4335	0	41652			#4		100	6.55191	0.0456161	66.4794	16.5154	10.4077	0	100
		#5	480000	140137	4268	40	79441	36196	20174	18	140137			#5		100	3.04559	0.0285435	56.6881	25.829	14.3959	0.0128446	100
		#6	480000	63381	7566	10	43729	6556	5518	2	63381			#6		100	11.9373	0.0157776	68.9939	10.3438	8.70608	0.00315552	100
		#7	480000	55609	8208	13	39150	6013	2225	0	55609			#7		100	14.7602	0.0233775	70.4023	10.813	4.00115	0	100
		#8	480000	35307	3615	47	21937	4626	5081	1	35307			#8		100	10.2388	0.133118	62.1322	13.1022	14.3909	0.0028323	100
		#9	480000	111677	8350	14	68103	15726	19477	7	111677			#9		100	7.47692	0.0125362	60.9821	14.0817	17.4405	0.00626808	100
		#10	480000	9196	1183	0	6559	926	528	0	9196			#10		100	12.8643	0	71.3245	10.0696	5.74163	0	100
		#11	480000	6686	560	0	5386	415	325	0	6686			#11		100	8.37571	0	80.5564	6.207	4.8609	0	100
														PROMEDIO		100	11.3439	0.0486491	66.4244	12.9924	9.18785	0.00277552
	WT#F0385	#1	480000	51391	8210	97	32399	6104	4576	5	51391		WT#F0385	#1		100	15.9756	0.188749	63.0441	11.8776	8.90428	0.00972933	100
		#2	480000	59929	7049	113	37758	9998	5005	6	59929			#2		100	11.7623	0.188556	63.0046	16.6831	8.35155	0.0100118	100
		#3	480000	95087	4296	84	52321	23358	15021	7	95087			#3		100	4.51797	0.0883402	55.0243	24.5649	15.7971	0.00736168	100
		#4	480000	72668	8732	393	40383	13544	9575	41	72668			#4		100	12.0163	0.540816	55.5719	18.6382	13.1764	0.056421	100
		#5	480000	46374	2860	14	27526	7043	8925	6	46374			#5		100	6.16725	0.0301893	59.3565	15.1874	19.2457	0.0129383	100
		#6	480000	16017	1194	29	9612	2545	2637	0	16017			#6		100	7.45458	0.181058	60.0112	15.8894	16.4638	0	100
		#7	480000	116490	10015	177	62070	27915	16304	9	116490			#7		100	8.5973	0.151944	53.2835	23.9634	13.9961	0.00772599	100
		#8	480000	22549	2386	91	12155	3336	4581	0	22549			#8		100	10.5814	0.403566	53.9048	14.7944	20.3158	0	100
		#9	480000	110353	9839	149	67105	19385	13865	10	110353			#9		100	8.91593	0.135021	60.8094	17.5664	12.5642	0.00906183	100
		#10	480000	55809	4313	71	35142	12607	3676	0	55809			#10		100	7.72814	0.12722	62.9683	22.5895	6.58675	0	100
		#11	480000	18325	1058	16	10626	2925	3698	2	18325			#11		100	5.77353	0.0873124	57.9864	15.9618	20.1801	0.0109141	100
														PROMEDIO		100	9.04457	0.192979	58.6332	17.9742	14.1438	0.0112876
	WT#F0386	#1	480000	55780	4536	162	32080	13110	5886	6	55780		WT#F0386	#1		100	8.13195	0.290427	57.5117	23.503	10.5522	0.0107565	100
		#2	480000	70057	4444	74	37125	15126	13283	5	70057			#2		100	6.34341	0.105628	52.9926	21.591	18.9603	0.00713705	100
		#3	480000	70272	6743	200	41783	15521	6016	9	70272			#3		100	9.59557	0.284608	59.459	22.087	8.56102	0.0128074	100
		#4	480000	16431	1306	14	8753	2700	3658	0	16431			#4		100	7.94839	0.0852048	53.2713	16.4324	22.2628	0	100
		#5	480000	72916	9317	702	37724	19532	5587	54	72916			#5		100	12.7777	0.962752	51.7362	26.787	7.66224	0.0740578	100
		#6	480000	26603	1754	88	13624	6332	4804	1	26603			#6		100	6.59324	0.33079	51.2123	23.8018	18.0581	0.00375897	100
		#7	480000	34359	2424	44	18647	7940	5304	0	34359			#7		100	7.05492	0.12806	54.2711	23.1089	15.437	0	100
		#8	480000	79442	7031	151	49258	16950	6051	1	79442			#8		100	8.85048	0.190076	62.005	21.3363	7.61688	0.00125878	100
		#9	480000	31037	2621	7	19945	5084	3378	2	31037			#9		100	8.44476	0.0225537	64.262	16.3804	10.8838	0.00644392	100
		#10	480000	29487	2492	25	17414	4448	5105	3	29487			#10		100	8.45118	0.0847831	59.0565	15.0846	17.3127	0.010174	100
		#11	480000	60580	5373	8	39384	7131	8683	1	60580			#11		100	8.86926	0.0132057	65.0116	11.7712	14.3331	0.00165071	100
														PROMEDIO		100	8.46008	0.227099	57.3445	20.1713	13.7855	0.0116405
	WT#F0392	#1	480000	49925	6482	22	33818	5238	4365	0	49925		WT#F0392	#1		100	12.9835	0.0440661	67.7376	10.4917	8.74311	0	100
		#2	480000	47362	14888	241	27306	3183	1740	4	47362			#2		100	31.4345	0.508847	57.6538	6.72058	3.67383	0.00844559	100
		#3	480000	45151	7384	365	25094	6399	5880	29	45151			#3		100	16.354	0.808398	55.5779	14.1724	13.023	0.0642289	100
		#4	480000	58991	8122	469	33727	13555	3117	1	58991			#4		100	13.7682	0.795037	57.1731	22.9781	5.28386	0.00169517	100
		#5	480000	28484	3087	116	16199	5350	3732	0	28484			#5		100	10.8377	0.407246	56.8705	18.7825	13.1021	0	100
		#6	480000	34220	1527	36	16111	11555	4990	1	34220			#6		100	4.4623	0.105202	47.0807	33.7668	14.5821	0.00292227	100
		#7	480000	45376	6015	365	24384	9349	5231	32	45376			#7		100	13.2559	0.80439	53.7377	20.6034	11.5281	0.0705219	100
		#8	480000	45405	6134	283	28208	7979	2800	1	45405			#8		100	13.5095	0.623279	62.1253	17.573	6.16672	0.0022024	100
		#9	480000	42274	5594	96	22289	6868	7415	12	42274			#9		100	13.2327	0.22709	52.7251	16.2464	17.5403	0.0283862	100
		#10	480000	52928	8113	31	36617	4038	4129	0	52928			#10		100	15.3284	0.0585701	69.1827	7.62923	7.80116	0	100
		#11	480000	25379	4605	19	15590	2174	2991	0	25379			#11		100	18.1449	0.074865	61.4287	8.56614	11.7853	0	100
														PROMEDIO		100	14.8465	0.405181	58.2994	16.1391	10.2936	0.0162184
